# Supplementary material for: 4-[(1E,3E,5E)-6-(4-Pyrid­yl)hexa-1,3,5-trien­yl]pyridine
Source: Acta Crystallogr Sect E Struct Rep Online. 2009 Jul 29;65(Pt 8):o2006. doi: 10.1107/S1600536809029092 (PMC2977225; doi:10.1107/S1600536809029092)
Supplement: Supplementary file 1 [file e-65-o2006-sup1.cif]

##############################################################################
###                                                                        ###
###        Electronic paper (Acta Crystallographica Section E)             ###
###                                                                        ###
##############################################################################
#                                                                            #
# This CIF contains the data in a paper accepted for publication in Acta     #
# Crystallographica Section E. It conforms to the requirements of Notes      #
# for Authors for Section E, and has been peer reviewed under the auspices   #
# of the IUCr Commission on Journals.                                        #
#                                                                            #
# Full details of the Crystallographic Information File format               #
# are given in the paper "The Crystallographic Information File (CIF):       #
# a New Standard Archive File for Crystallography" by S. R. Hall, F. H.      #
# Allen and I. D. Brown [Acta Cryst. (1991), A47, 655-685].                  #
#                                                                            #
# The current version of the core CIF dictionary is obtainable from          #
# ftp://ftp.iucr.org/pub/cif_core.dic. The current version number is 2.4.    #
#                                                                            #
# Software is freely available for graphical display of the structure(s) in  #
# this CIF.  For information consult the CIF home page http://www.iucr.org/  #
# cif/home.html                                                              #
#                                                                            #
# This file may be used for bona fide research purposes within the           #
# scientific community so long as proper attribution is given to the journal # 
# article from which it was obtained.                                        #
#                                                                            #
##############################################################################
                                             
data_I
_audit_creation_method     SHELXL-97
_chemical_name_systematic
;
4-[(1<i>E</i>,3<i>E</i>,5<i>E</i>)-6-(4-Pyridyl)hexa-1,3,5-trienyl]pyridine
;
_chemical_name_common      3155
_chemical_formula_moiety     'C16 H14 N2'
_chemical_formula_sum     'C16 H14 N2'
_chemical_formula_iupac     'C16 H14 N2'
_chemical_formula_weight     234.29
_chemical_melting_point     ?
_symmetry_cell_setting     monoclinic
_symmetry_space_group_name_H-M     'P 21/n'
_symmetry_space_group_name_Hall     '-P 2yn'
loop_
    _symmetry_equiv_pos_as_xyz
    'x, y, z'
    '-x+1/2, y+1/2, -z+1/2'
    '-x, -y, -z'
    'x-1/2, -y-1/2, z-1/2'
_cell_length_a     5.8370(10)
_cell_length_b     17.171(4)
_cell_length_c     19.227(4)
_cell_angle_alpha     90.00
_cell_angle_beta     97.685(4)
_cell_angle_gamma     90.00
_cell_volume     1909.8(7)
_cell_formula_units_Z     6
_cell_measurement_reflns_used     867
_cell_measurement_theta_min     2.5
_cell_measurement_theta_max     27.5
_cell_measurement_temperature     173(2)
_exptl_crystal_description     block
_exptl_crystal_colour     yellow
_exptl_crystal_size_max     0.44
_exptl_crystal_size_mid     0.24
_exptl_crystal_size_min     0.22
_exptl_crystal_density_diffrn     1.222
_exptl_crystal_density_meas     ?
_exptl_crystal_density_method     'not measured'
_exptl_crystal_F_000     744
_exptl_absorpt_coefficient_mu     0.073
_exptl_absorpt_correction_type     None
_exptl_absorpt_process_details     ?
_exptl_absorpt_correction_T_min     0
_exptl_absorpt_correction_T_max     0
_exptl_special_details
;
;
_diffrn_ambient_temperature     173(2)
_diffrn_radiation_type     MoK\a
_diffrn_radiation_wavelength     0.71073
_diffrn_radiation_source     'normal-focus sealed tube'
_diffrn_radiation_monochromator     graphite
_diffrn_measurement_device_type     'Bruker SMART Platform CCD'
_diffrn_measurement_method     \w
_diffrn_detector_area_resol_mean     ?
_diffrn_reflns_number     18771
_diffrn_reflns_av_R_equivalents     0.0280
_diffrn_reflns_av_sigmaI/netI     0.0242
_diffrn_reflns_theta_min     1.60
_diffrn_reflns_theta_max     25.04
_diffrn_reflns_theta_full     25.04
_diffrn_measured_fraction_theta_max     0.999
_diffrn_measured_fraction_theta_full     0.999
_diffrn_reflns_limit_h_min     -6
_diffrn_reflns_limit_h_max     6
_diffrn_reflns_limit_k_min     -20
_diffrn_reflns_limit_k_max     20
_diffrn_reflns_limit_l_min     -22
_diffrn_reflns_limit_l_max     22
_diffrn_standards_number     ?
_diffrn_standards_interval_count     ?
_diffrn_standards_interval_time     ?
_diffrn_standards_decay_%     ?
_refine_special_details
;
Refinement of <i>F</i>^2^ against ALL reflections. The weighted <i>R</i>-factor
<i>wR</i> and goodness of fit <i>S</i> are based on <i>F</i>^2^, conventional
<i>R</i>-factors <i>R</i> are based on <i>F</i>, with <i>F</i> set to zero for
negative <i>F</i>^2^. The threshold expression of <i>F</i>^2^ >
\s(<i>F</i>^2^) is used only for calculating <i>R</i>-factors(gt) <i>etc</i>.
and is not relevant to the choice of reflections for refinement.
<i>R</i>-factors based on <i>F</i>^2^ are statistically about twice as large
as those based on <i>F</i>, and <i>R</i>- factors based on ALL data will be
even larger.
;
_reflns_number_total     3366
_reflns_number_gt     2460
_reflns_threshold_expression     I>2\s(I)
_refine_ls_structure_factor_coef     Fsqd
_refine_ls_matrix_type     full
_refine_ls_R_factor_all     0.0533
_refine_ls_R_factor_gt     0.0324
_refine_ls_wR_factor_gt     0.0788
_refine_ls_wR_factor_ref     0.0888
_refine_ls_goodness_of_fit_ref     1.012
_refine_ls_restrained_S_all     1.012
_refine_ls_number_reflns     3366
_refine_ls_number_parameters     328
_refine_ls_number_restraints     0
_refine_ls_hydrogen_treatment     refall
_refine_ls_weighting_scheme     calc
_refine_ls_weighting_details
          'calc w=1/[\s^2^(Fo^2^)+(0.048P)^2^+0.1535P] where P=(Fo^2^+2Fc^2^)/3'
_atom_sites_solution_hydrogens     geom
_atom_sites_solution_primary     direct
_atom_sites_solution_secondary     difmap
_refine_ls_shift/su_max     0.001
_refine_ls_shift/su_mean     0.000
_refine_diff_density_max     0.090
_refine_diff_density_min     -0.151
_refine_ls_extinction_method     none
_refine_ls_extinction_coef     ?
loop_
    _atom_type_symbol
    _atom_type_description
    _atom_type_scat_dispersion_real
    _atom_type_scat_dispersion_imag
    _atom_type_scat_source
    'C' 'C' 0.0033 0.0016
                         'International Tables Vol C Tables 4.2.6.8 and 6.1.1.4'
    'H' 'H' 0.0000 0.0000
                         'International Tables Vol C Tables 4.2.6.8 and 6.1.1.4'
    'N' 'N' 0.0061 0.0033
                         'International Tables Vol C Tables 4.2.6.8 and 6.1.1.4'
_computing_data_collection     'SMART (Bruker, 2001)'
_computing_cell_refinement     'SAINT (Bruker, 2001)'
_computing_data_reduction     'SAINT (Bruker, 2001)'
_computing_structure_solution     'SIR2002 (Burla <i>et al.</i>,  2003)'
_computing_structure_refinement     'SHELXL97 (Sheldrick, 2008)'
_computing_molecular_graphics     'SHELXTL (Sheldrick, 2008)'
_computing_publication_material     'SHELXL97 (Sheldrick, 2008)'
loop_
    _atom_site_type_symbol
    _atom_site_label
    _atom_site_fract_x
    _atom_site_fract_y
    _atom_site_fract_z
    _atom_site_U_iso_or_equiv
    _atom_site_adp_type
    _atom_site_calc_flag
    _atom_site_refinement_flags
    _atom_site_occupancy
    _atom_site_disorder_assembly
    _atom_site_disorder_group
    N N1 0.5720(2) 0.58755(7) -0.07734(6) 0.0569(3) Uani d . 1 . .
    N N2 -0.45576(19) 1.10512(6) 0.36976(5) 0.0481(3) Uani d . 1 . .
    N N3 -0.00550(19) 1.24674(6) 0.23495(6) 0.0497(3) Uani d . 1 . .
    C C1 0.6991(3) 0.65228(9) -0.06772(8) 0.0543(4) Uani d . 1 . .
    H H1 0.838(3) 0.6547(8) -0.0931(7) 0.062(4) Uiso d . 1 . .
    C C2 0.6494(2) 0.71361(8) -0.02588(7) 0.0462(3) Uani d . 1 . .
    H H2 0.751(2) 0.7581(8) -0.0194(7) 0.052(4) Uiso d . 1 . .
    C C3 0.4553(2) 0.71081(7) 0.00886(6) 0.0388(3) Uani d . 1 . .
    C C4 0.3222(2) 0.64283(7) -0.00011(7) 0.0431(3) Uani d . 1 . .
    H H4 0.185(2) 0.6363(7) 0.0227(6) 0.044(3) Uiso d . 1 . .
    C C5 0.3870(3) 0.58440(8) -0.04271(7) 0.0511(4) Uani d . 1 . .
    H H5 0.293(2) 0.5370(8) -0.0495(6) 0.056(4) Uiso d . 1 . .
    C C6 -0.5830(2) 1.04076(8) 0.35549(7) 0.0479(3) Uani d . 1 . .
    H H6 -0.722(3) 1.0359(8) 0.3800(7) 0.060(4) Uiso d . 1 . .
    C C7 -0.5305(2) 0.98292(8) 0.31014(7) 0.0445(3) Uani d . 1 . .
    H H7 -0.628(2) 0.9374(8) 0.3018(6) 0.049(4) Uiso d . 1 . .
    C C8 -0.3348(2) 0.98987(7) 0.27589(6) 0.0385(3) Uani d . 1 . .
    C C9 -0.2039(2) 1.05746(7) 0.29001(6) 0.0411(3) Uani d . 1 . .
    H H9 -0.064(2) 1.0657(7) 0.2688(6) 0.041(3) Uiso d . 1 . .
    C C10 -0.2692(2) 1.11169(8) 0.33646(7) 0.0449(3) Uani d . 1 . .
    H H10 -0.176(2) 1.1575(7) 0.3472(6) 0.044(3) Uiso d . 1 . .
    C C11 -0.1535(2) 1.23391(8) 0.17687(7) 0.0487(3) Uani d . 1 . .
    H H11 -0.298(2) 1.2632(7) 0.1723(7) 0.055(4) Uiso d . 1 . .
    C C12 -0.1104(2) 1.18348(8) 0.12416(7) 0.0453(3) Uani d . 1 . .
    H H12 -0.223(2) 1.1766(8) 0.0831(7) 0.057(4) Uiso d . 1 . .
    C C13 0.0985(2) 1.14333(7) 0.12916(6) 0.0384(3) Uani d . 1 . .
    C C14 0.2518(2) 1.15541(7) 0.19037(7) 0.0415(3) Uani d . 1 . .
    H H14 0.401(2) 1.1294(7) 0.1986(6) 0.049(4) Uiso d . 1 . .
    C C15 0.1931(2) 1.20645(8) 0.24030(7) 0.0473(3) Uani d . 1 . .
    H H15 0.300(2) 1.2158(8) 0.2839(7) 0.059(4) Uiso d . 1 . .
    C C16 0.3959(2) 0.77741(7) 0.05039(6) 0.0414(3) Uani d . 1 . .
    H H16 0.504(2) 0.8205(7) 0.0528(6) 0.040(3) Uiso d . 1 . .
    C C17 0.2082(2) 0.78441(7) 0.08307(6) 0.0404(3) Uani d . 1 . .
    H H17 0.100(2) 0.7412(7) 0.0822(6) 0.043(3) Uiso d . 1 . .
    C C18 0.1516(2) 0.85257(7) 0.12091(6) 0.0432(3) Uani d . 1 . .
    H H18 0.260(2) 0.8965(7) 0.1235(6) 0.049(4) Uiso d . 1 . .
    C C19 -0.0351(2) 0.85901(7) 0.15427(7) 0.0431(3) Uani d . 1 . .
    H H19 -0.140(2) 0.8147(7) 0.1538(6) 0.047(4) Uiso d . 1 . .
    C C20 -0.0919(2) 0.92526(7) 0.19440(6) 0.0414(3) Uani d . 1 . .
    H H20 0.012(2) 0.9683(8) 0.1966(6) 0.044(3) Uiso d . 1 . .
    C C21 -0.2736(2) 0.92738(7) 0.23017(6) 0.0420(3) Uani d . 1 . .
    H H21 -0.376(2) 0.8825(8) 0.2281(6) 0.049(4) Uiso d . 1 . .
    C C22 0.1515(2) 1.09529(7) 0.07030(7) 0.0420(3) Uani d . 1 . .
    H H22 0.030(2) 1.0935(7) 0.0295(7) 0.050(4) Uiso d . 1 . .
    C C23 0.3498(2) 1.05781(7) 0.06546(7) 0.0417(3) Uani d . 1 . .
    H H23 0.473(2) 1.0581(7) 0.1052(6) 0.044(3) Uiso d . 1 . .
    C C24 0.3997(2) 1.01778(7) 0.00320(7) 0.0439(3) Uani d . 1 . .
    H H24 0.275(2) 1.0192(7) -0.0377(7) 0.052(4) Uiso d . 1 . .
loop_
    _atom_site_aniso_label
    _atom_site_aniso_U_11
    _atom_site_aniso_U_22
    _atom_site_aniso_U_33
    _atom_site_aniso_U_12
    _atom_site_aniso_U_13
    _atom_site_aniso_U_23
    N1 0.0517(7) 0.0549(8) 0.0644(8) 0.0045(6) 0.0091(6) -0.0115(6)
    N2 0.0471(7) 0.0512(7) 0.0468(6) 0.0063(5) 0.0095(5) 0.0009(5)
    N3 0.0557(7) 0.0448(6) 0.0486(7) 0.0072(5) 0.0073(6) -0.0015(5)
    C1 0.0454(9) 0.0607(9) 0.0581(9) 0.0038(7) 0.0118(7) -0.0031(7)
    C2 0.0441(8) 0.0453(8) 0.0494(8) -0.0044(6) 0.0065(6) 0.0033(6)
    C3 0.0428(7) 0.0382(7) 0.0340(6) 0.0018(5) 0.0002(5) 0.0060(5)
    C4 0.0428(8) 0.0420(7) 0.0441(7) -0.0017(6) 0.0049(6) 0.0013(6)
    C5 0.0499(9) 0.0437(8) 0.0587(9) -0.0027(6) 0.0034(7) -0.0047(7)
    C6 0.0413(8) 0.0560(9) 0.0477(8) 0.0050(6) 0.0107(6) 0.0079(7)
    C7 0.0410(8) 0.0444(8) 0.0479(8) -0.0026(6) 0.0052(6) 0.0071(6)
    C8 0.0396(7) 0.0377(7) 0.0371(7) 0.0021(5) 0.0012(5) 0.0065(5)
    C9 0.0384(7) 0.0425(7) 0.0431(7) -0.0015(6) 0.0076(6) 0.0014(6)
    C10 0.0451(8) 0.0422(8) 0.0473(8) -0.0008(6) 0.0060(6) -0.0024(6)
    C11 0.0467(8) 0.0480(8) 0.0518(8) 0.0099(6) 0.0080(7) 0.0049(6)
    C12 0.0437(8) 0.0490(8) 0.0417(8) 0.0016(6) -0.0003(6) 0.0050(6)
    C13 0.0437(7) 0.0339(6) 0.0377(7) -0.0030(5) 0.0060(6) 0.0042(5)
    C14 0.0411(8) 0.0376(7) 0.0450(7) 0.0022(6) 0.0027(6) -0.0003(6)
    C15 0.0531(9) 0.0423(7) 0.0445(8) 0.0033(6) -0.0009(6) -0.0040(6)
    C16 0.0497(8) 0.0359(7) 0.0379(7) -0.0048(6) 0.0029(6) 0.0035(5)
    C17 0.0504(8) 0.0361(7) 0.0340(7) -0.0020(6) 0.0027(6) 0.0031(5)
    C18 0.0553(9) 0.0364(7) 0.0370(7) -0.0019(6) 0.0026(6) 0.0023(6)
    C19 0.0517(8) 0.0369(7) 0.0394(7) -0.0006(6) 0.0011(6) 0.0013(6)
    C20 0.0476(8) 0.0364(7) 0.0391(7) -0.0025(6) 0.0022(6) 0.0018(5)
    C21 0.0463(8) 0.0356(7) 0.0431(7) -0.0027(6) 0.0022(6) 0.0030(6)
    C22 0.0480(8) 0.0395(7) 0.0377(7) -0.0033(6) 0.0028(6) 0.0017(5)
    C23 0.0503(8) 0.0351(7) 0.0394(7) -0.0046(6) 0.0049(6) 0.0004(5)
    C24 0.0541(8) 0.0363(7) 0.0415(7) -0.0046(6) 0.0073(7) 0.0006(6)
_geom_special_details
;
All e.s.d.'s (except the e.s.d. in the dihedral angle between two l.s. planes)
are estimated using the full covariance matrix. The cell e.s.d.'s are taken
into account individually in the estimation of e.s.d.'s in distances, angles
and torsion angles; correlations between e.s.d.'s in cell parameters are only
used when they are defined by crystal symmetry. An approximate (isotropic)
treatment of cell e.s.d.'s is used for estimating e.s.d.'s involving l.s.
planes.
;
loop_
    _geom_bond_atom_site_label_1
    _geom_bond_atom_site_label_2
    _geom_bond_site_symmetry_2
    _geom_bond_distance
    _geom_bond_publ_flag
    N1 C1 . 1.3355(18) ?
    N1 C5 . 1.3436(18) ?
    N2 C6 . 1.3394(17) ?
    N2 C10 . 1.3396(16) ?
    N3 C11 . 1.3354(17) ?
    N3 C15 . 1.3422(17) ?
    C1 C2 . 1.380(2) ?
    C1 H1 . 0.999(15) ?
    C2 C3 . 1.3910(18) ?
    C2 H2 . 0.964(13) ?
    C3 C4 . 1.3999(18) ?
    C3 C16 . 1.4627(18) ?
    C4 C5 . 1.3796(19) ?
    C4 H4 . 0.970(13) ?
    C5 H5 . 0.980(14) ?
    C6 C7 . 1.3830(19) ?
    C6 H6 . 0.997(14) ?
    C7 C8 . 1.3974(18) ?
    C7 H7 . 0.969(13) ?
    C8 C9 . 1.3961(17) ?
    C8 C21 . 1.4616(17) ?
    C9 C10 . 1.3788(18) ?
    C9 H9 . 0.969(12) ?
    C10 H10 . 0.964(13) ?
    C11 C12 . 1.3815(18) ?
    C11 H11 . 0.975(14) ?
    C12 C13 . 1.3931(18) ?
    C12 H12 . 0.964(14) ?
    C13 C14 . 1.3952(17) ?
    C13 C22 . 1.4663(17) ?
    C14 C15 . 1.3765(18) ?
    C14 H14 . 0.971(13) ?
    C15 H15 . 0.989(13) ?
    C16 C17 . 1.3394(18) ?
    C16 H16 . 0.969(12) ?
    C17 C18 . 1.4395(18) ?
    C17 H17 . 0.973(13) ?
    C18 C19 . 1.3408(19) ?
    C18 H18 . 0.982(13) ?
    C19 C20 . 1.4382(18) ?
    C19 H19 . 0.976(13) ?
    C20 C21 . 1.3390(18) ?
    C20 H20 . 0.954(13) ?
    C21 H21 . 0.973(13) ?
    C22 C23 . 1.3380(18) ?
    C22 H22 . 0.985(13) ?
    C23 C24 . 1.4436(18) ?
    C23 H23 . 0.978(12) ?
    C24 C24 3_675 1.341(3) ?
    C24 H24 . 0.997(13) ?
loop_
    _geom_angle_atom_site_label_1
    _geom_angle_atom_site_label_2
    _geom_angle_atom_site_label_3
    _geom_angle_site_symmetry_1
    _geom_angle_site_symmetry_3
    _geom_angle
    _geom_angle_publ_flag
    C1 N1 C5 . . 115.69(12) ?
    C6 N2 C10 . . 115.81(12) ?
    C11 N3 C15 . . 115.75(12) ?
    N1 C1 C2 . . 124.04(14) ?
    N1 C1 H1 . . 116.0(8) ?
    C2 C1 H1 . . 120.0(8) ?
    C1 C2 C3 . . 120.14(13) ?
    C1 C2 H2 . . 120.4(8) ?
    C3 C2 H2 . . 119.5(8) ?
    C2 C3 C4 . . 116.35(12) ?
    C2 C3 C16 . . 120.18(12) ?
    C4 C3 C16 . . 123.45(12) ?
    C5 C4 C3 . . 119.21(13) ?
    C5 C4 H4 . . 119.6(7) ?
    C3 C4 H4 . . 121.2(7) ?
    N1 C5 C4 . . 124.55(13) ?
    N1 C5 H5 . . 116.1(8) ?
    C4 C5 H5 . . 119.3(8) ?
    N2 C6 C7 . . 123.92(13) ?
    N2 C6 H6 . . 116.0(8) ?
    C7 C6 H6 . . 120.1(8) ?
    C6 C7 C8 . . 119.99(13) ?
    C6 C7 H7 . . 120.5(8) ?
    C8 C7 H7 . . 119.5(8) ?
    C9 C8 C7 . . 116.10(12) ?
    C9 C8 C21 . . 123.76(12) ?
    C7 C8 C21 . . 120.12(12) ?
    C10 C9 C8 . . 119.73(12) ?
    C10 C9 H9 . . 119.7(7) ?
    C8 C9 H9 . . 120.5(7) ?
    N2 C10 C9 . . 124.44(13) ?
    N2 C10 H10 . . 115.9(7) ?
    C9 C10 H10 . . 119.6(7) ?
    N3 C11 C12 . . 123.79(13) ?
    N3 C11 H11 . . 116.4(8) ?
    C12 C11 H11 . . 119.8(8) ?
    C11 C12 C13 . . 120.21(13) ?
    C11 C12 H12 . . 120.5(8) ?
    C13 C12 H12 . . 119.3(8) ?
    C12 C13 C14 . . 116.18(12) ?
    C12 C13 C22 . . 119.88(11) ?
    C14 C13 C22 . . 123.85(12) ?
    C15 C14 C13 . . 119.46(12) ?
    C15 C14 H14 . . 118.7(7) ?
    C13 C14 H14 . . 121.9(7) ?
    N3 C15 C14 . . 124.58(13) ?
    N3 C15 H15 . . 115.0(8) ?
    C14 C15 H15 . . 120.4(8) ?
    C17 C16 C3 . . 126.49(12) ?
    C17 C16 H16 . . 118.4(7) ?
    C3 C16 H16 . . 115.1(7) ?
    C16 C17 C18 . . 124.57(13) ?
    C16 C17 H17 . . 119.5(7) ?
    C18 C17 H17 . . 115.9(7) ?
    C19 C18 C17 . . 124.39(13) ?
    C19 C18 H18 . . 118.2(7) ?
    C17 C18 H18 . . 117.4(7) ?
    C18 C19 C20 . . 125.63(13) ?
    C18 C19 H19 . . 118.8(7) ?
    C20 C19 H19 . . 115.5(8) ?
    C21 C20 C19 . . 123.54(13) ?
    C21 C20 H20 . . 119.9(7) ?
    C19 C20 H20 . . 116.5(7) ?
    C20 C21 C8 . . 127.09(12) ?
    C20 C21 H21 . . 118.8(7) ?
    C8 C21 H21 . . 114.1(8) ?
    C23 C22 C13 . . 126.71(12) ?
    C23 C22 H22 . . 117.8(7) ?
    C13 C22 H22 . . 115.3(7) ?
    C22 C23 C24 . . 124.00(13) ?
    C22 C23 H23 . . 119.9(7) ?
    C24 C23 H23 . . 116.1(7) ?
    C24 C24 C23 3_675 . 124.67(17) ?
    C24 C24 H24 3_675 . 119.5(8) ?
    C23 C24 H24 . . 115.8(8) ?
loop_
    _geom_torsion_atom_site_label_1
    _geom_torsion_atom_site_label_2
    _geom_torsion_atom_site_label_3
    _geom_torsion_atom_site_label_4
    _geom_torsion_site_symmetry_1
    _geom_torsion_site_symmetry_2
    _geom_torsion_site_symmetry_3
    _geom_torsion_site_symmetry_4
    _geom_torsion
    _geom_torsion_publ_flag
    C5 N1 C1 C2 . . . . -0.5(2) ?
    N1 C1 C2 C3 . . . . -0.7(2) ?
    C1 C2 C3 C4 . . . . 1.43(18) ?
    C1 C2 C3 C16 . . . . -176.92(12) ?
    C2 C3 C4 C5 . . . . -1.03(18) ?
    C16 C3 C4 C5 . . . . 177.26(11) ?
    C1 N1 C5 C4 . . . . 0.9(2) ?
    C3 C4 C5 N1 . . . . -0.1(2) ?
    C10 N2 C6 C7 . . . . 0.60(19) ?
    N2 C6 C7 C8 . . . . -0.2(2) ?
    C6 C7 C8 C9 . . . . -0.64(17) ?
    C6 C7 C8 C21 . . . . 177.48(11) ?
    C7 C8 C9 C10 . . . . 1.12(17) ?
    C21 C8 C9 C10 . . . . -176.93(11) ?
    C6 N2 C10 C9 . . . . -0.08(19) ?
    C8 C9 C10 N2 . . . . -0.8(2) ?
    C15 N3 C11 C12 . . . . -0.6(2) ?
    N3 C11 C12 C13 . . . . -1.0(2) ?
    C11 C12 C13 C14 . . . . 2.12(18) ?
    C11 C12 C13 C22 . . . . -174.59(11) ?
    C12 C13 C14 C15 . . . . -1.72(18) ?
    C22 C13 C14 C15 . . . . 174.85(12) ?
    C11 N3 C15 C14 . . . . 1.1(2) ?
    C13 C14 C15 N3 . . . . 0.1(2) ?
    C2 C3 C16 C17 . . . . 175.93(12) ?
    C4 C3 C16 C17 . . . . -2.3(2) ?
    C3 C16 C17 C18 . . . . -177.16(11) ?
    C16 C17 C18 C19 . . . . -179.16(12) ?
    C17 C18 C19 C20 . . . . 177.79(11) ?
    C18 C19 C20 C21 . . . . -176.06(13) ?
    C19 C20 C21 C8 . . . . 175.54(11) ?
    C9 C8 C21 C20 . . . . -1.5(2) ?
    C7 C8 C21 C20 . . . . -179.51(12) ?
    C12 C13 C22 C23 . . . . 175.18(13) ?
    C14 C13 C22 C23 . . . . -1.3(2) ?
    C13 C22 C23 C24 . . . . -173.53(11) ?
    C22 C23 C24 C24 . . . 3_675 177.66(15) ?
data_global
_journal_date_recd_electronic     2009-07-19
_journal_date_accepted     2009-07-22
_journal_name_full     'Acta Crystallographica, Section E'
_journal_year     2009
_journal_volume     65
_journal_issue      8
_journal_page_first     o2006
_journal_page_last     o2006
_journal_paper_category     QO
_journal_coeditor_code     NG2615
_publ_contact_author_name     'Mamoun M. Bader'
_publ_contact_author_address
;
Department of Chemistry
Pennsylvania State University at Hazleton
76 University Drive
Hazleton, Pa 18202
USA
;
_publ_contact_author_email     mmb11@psu.edu
_publ_contact_author_fax     '570 450 3182'
_publ_contact_author_phone     '570 450 3385'
_publ_section_title
;
4-[(1<i>E</i>,3<i>E</i>,5<i>E</i>)-6-(4-Pyridyl)hexa-1,3,5-trienyl]pyridine
;
loop_
    _publ_author_name
    _publ_author_address
    'Bader, Mamoun M.'
;
Department of Chemistry
Pennsylvania State University at Hazleton
76 University Drive
Hazleton, PA 18202
USA
;
