# Supplementary material for: 4-[(1E,3E,5E)-6-(4-Pyrid­yl)hexa-1,3,5-trien­yl]pyridine
Source: Acta Crystallogr Sect E Struct Rep Online. 2009 Jul 29;65(Pt 8):o2006. doi: 10.1107/S1600536809029092 (PMC2977225; doi:10.1107/S1600536809029092)
Supplement: Supplementary file 2 [file e-65-o2006-Isup2.hkl]

# 
# h,k,l, Fc-squared, Fo-squared, sigma(Fo-squared) and status flag 
# 
data_I
_shelx_title ' 155 in P2(1)/n' 
_shelx_refln_list_code          4 
_shelx_F_calc_maximum      307.14 
_exptl_crystal_F_000       744.00 
_reflns_d_resolution_high  0.8396 
 
loop_ 
 _symmetry_equiv_pos_as_xyz 
 'x, y, z' 
 '-x+1/2, y+1/2, -z+1/2' 
 '-x, -y, -z' 
 'x-1/2, -y-1/2, z-1/2' 
 
_cell_length_a     5.8371 
_cell_length_b    17.1711 
_cell_length_c    19.2268 
_cell_angle_alpha  90.000 
_cell_angle_beta   97.685 
_cell_angle_gamma  90.000 
 
_shelx_F_squared_multiplier     1.000 
 
loop_ 
 _refln_index_h 
 _refln_index_k 
 _refln_index_l 
 _refln_F_squared_calc 
 _refln_F_squared_meas 
 _refln_F_squared_sigma 
 _refln_observed_status 
   2   0   0      555.80      524.41      8.94 o 
   4   0   0      189.43      205.32      4.81 o 
   6   0   0        0.10       -3.00      4.90 o 
   1   1   0      294.50      267.92      3.24 o 
   2   1   0       82.00       77.72      1.36 o 
   3   1   0      370.34      382.34      4.84 o 
   4   1   0      532.83      564.29      6.68 o 
   5   1   0        5.69        4.79      2.37 o 
   6   1   0       15.32       13.28      3.58 o 
   0   2   0      193.42      179.41      3.60 o 
   1   2   0      500.89      477.65      5.68 o 
   2   2   0      196.70      181.03      2.77 o 
   3   2   0      142.29      144.61      2.30 o 
   4   2   0       21.46       21.36      1.44 o 
   5   2   0        6.10        3.18      2.39 o 
   6   2   0       35.46       37.35      4.49 o 
   1   3   0    16152.89    15135.24    176.78 o 
   2   3   0      209.43      207.72      2.93 o 
   3   3   0     1688.07     1771.92     22.46 o 
   4   3   0        0.07        0.08      1.35 o 
   5   3   0       12.43       12.63      2.52 o 
   6   3   0       27.54       28.18      3.79 o 
   0   4   0      336.03      322.28      5.49 o 
   1   4   0     3690.76     3603.15     42.25 o 
   2   4   0      498.68      498.99      6.07 o 
   3   4   0      369.39      387.49      4.95 o 
   4   4   0        7.58        6.99      1.56 o 
   5   4   0      444.59      460.56      7.72 o 
   6   4   0       57.80       62.75      4.16 o 
   1   5   0      616.69      625.97      7.48 o 
   2   5   0     1068.31     1151.14     13.69 o 
   3   5   0       10.90       11.74      1.11 o 
   4   5   0       19.92       21.05      1.68 o 
   5   5   0      266.73      274.57      5.10 o 
   6   5   0       21.35       15.16      3.48 o 
   0   6   0     1747.46     1583.58     26.32 o 
   1   6   0        4.40        3.11      0.61 o 
   2   6   0      290.57      300.72      4.11 o 
   3   6   0        2.74        5.12      1.14 o 
   4   6   0        0.00        0.12      1.63 o 
   5   6   0       59.94       66.71      2.95 o 
   6   6   0        6.17        5.50      3.57 o 
   1   7   0      984.73     1012.17     12.03 o 
   2   7   0     1599.73     1784.65     21.07 o 
   3   7   0       37.43       36.29      1.76 o 
   4   7   0        3.43        4.09      1.72 o 
   5   7   0        0.97        5.07      2.41 o 
   6   7   0        2.30        5.87      4.27 o 
   0   8   0      148.65      155.02      3.15 o 
   1   8   0      749.46      789.91      9.49 o 
   2   8   0      279.09      320.37      4.19 o 
   3   8   0      118.43      131.70      2.47 o 
   4   8   0       47.22       43.94      2.71 o 
   5   8   0       30.73       19.76      2.92 o 
   6   8   0       37.13       38.74      4.37 o 
   1   9   0      101.74      100.52      1.87 o 
   2   9   0      315.38      329.07      4.34 o 
   3   9   0       11.57        7.33      1.49 o 
   4   9   0       18.54       18.14      2.08 o 
   5   9   0        5.59       -0.93      2.80 o 
   6   9   0       28.70       33.91      4.45 o 
   0  10   0       77.42       76.51      2.61 o 
   1  10   0      193.22      173.54      2.65 o 
   2  10   0       67.96       69.32      2.08 o 
   3  10   0       52.54       57.26      3.14 o 
   4  10   0       15.81       13.77      2.16 o 
   5  10   0        0.17        2.70      2.98 o 
   6  10   0        1.21       -0.03      5.89 o 
   1  11   0       25.61       31.75      1.60 o 
   2  11   0       18.54       19.82      1.51 o 
   3  11   0        9.48        4.17      1.81 o 
   4  11   0       32.86       29.47      2.92 o 
   5  11   0      332.93      351.52      7.02 o 
   0  12   0       48.92       44.19      3.81 o 
   1  12   0        1.46        0.80      1.38 o 
   2  12   0       36.60       40.74      1.86 o 
   3  12   0       10.83        5.98      1.98 o 
   4  12   0        0.05       -2.36      2.36 o 
   5  12   0      233.11      256.96      8.30 o 
   1  13   0      506.59      528.78      7.15 o 
   2  13   0        9.79        6.35      1.72 o 
   3  13   0       16.48       13.33      2.17 o 
   4  13   0      138.27      134.97      7.24 o 
   5  13   0        1.88        1.14      3.89 o 
   0  14   0     1312.89     1324.48     25.23 o 
   1  14   0       12.24       12.02      1.85 o 
   2  14   0      201.58      191.25      3.68 o 
   3  14   0       61.67       52.34      2.60 o 
   4  14   0       23.91       16.41      3.10 o 
   5  14   0        1.07       -1.04      4.15 o 
   1  15   0      109.63      116.84      3.40 o 
   2  15   0       74.09       71.54      3.13 o 
   3  15   0       26.10       25.70      2.90 o 
   4  15   0      107.49      104.11      4.43 o 
   0  16   0      296.46      304.71      7.34 o 
   1  16   0      450.33      466.89      7.14 o 
   2  16   0        7.20        4.84      2.52 o 
   3  16   0       22.20       17.45      3.37 o 
   4  16   0        5.39        4.97      4.77 o 
   1  17   0      313.18      298.67      5.35 o 
   2  17   0        0.75       -0.89      3.13 o 
   3  17   0       95.52       93.74      4.55 o 
   0  18   0       16.21       15.48      3.71 o 
   1  18   0        1.68       -2.89      2.89 o 
   2  18   0      123.35      130.23      5.08 o 
   3  18   0        6.62        0.18      4.52 o 
   1  19   0       21.79       22.23      3.64 o 
   2  19   0       52.54       41.11      3.98 o 
   0  20   0       49.89       45.82      8.55 o 
   1  20   0        6.34        9.49      5.35 o 
  -5   0   1        2.48        1.06      2.89 o 
  -3   0   1      389.58      401.92      7.16 o 
  -1   0   1      440.65      428.01      7.20 o 
   1   0   1       52.49       50.92      2.09 o 
   3   0   1      113.40      118.62      3.61 o 
   5   0   1        7.90       10.42      3.97 o 
  -6   1   1        2.47        0.98      3.44 o 
  -5   1   1        0.88       -1.47      2.08 o 
  -4   1   1      675.85      711.95      9.37 o 
  -3   1   1        0.34        0.53      0.94 o 
  -2   1   1      117.91      111.94      1.77 o 
  -1   1   1      382.46      360.02      4.30 o 
   0   1   1       74.31       70.74      0.90 o 
   1   1   1      184.60      179.36      2.23 o 
   2   1   1        0.29        0.17      0.65 o 
   3   1   1      161.41      166.76      2.51 o 
   4   1   1       15.75       18.65      1.43 o 
   5   1   1       25.39       26.50      2.98 o 
   6   1   1        0.42       -1.39      3.57 o 
  -6   2   1        9.80        6.49      3.50 o 
  -5   2   1        6.28        4.67      1.94 o 
  -4   2   1        5.66        6.25      1.36 o 
  -3   2   1     1887.03     1963.31     23.18 o 
  -2   2   1      259.06      254.49      3.23 o 
  -1   2   1     2239.22     2115.07     24.84 o 
   0   2   1      935.42      869.06     10.24 o 
   1   2   1     3316.72     3060.94     35.85 o 
   2   2   1      622.47      603.26      7.26 o 
   3   2   1      189.95      199.98      3.47 o 
   4   2   1      100.59      105.31      3.61 o 
   5   2   1        2.04       -1.12      2.44 o 
   6   2   1       11.72       11.85      3.70 o 
  -6   3   1        0.91        2.39      3.52 o 
  -5   3   1       10.99       10.66      2.03 o 
  -4   3   1        0.46        0.78      1.49 o 
  -3   3   1     1401.38     1475.91     17.50 o 
  -2   3   1      827.68      779.31      9.29 o 
  -1   3   1    18941.55    17888.56    209.22 o 
   0   3   1       11.88       12.01      0.50 o 
   1   3   1      224.82      211.45      2.64 o 
   2   3   1       58.52       62.92      1.30 o 
   3   3   1       41.52       39.96      1.66 o 
   4   3   1        4.12        3.00      1.42 o 
   5   3   1      229.49      243.63      5.32 o 
   6   3   1       87.74       90.27      4.67 o 
  -6   4   1        0.00        1.10      3.62 o 
  -5   4   1      627.70      665.89     10.03 o 
  -4   4   1       11.10       10.34      1.58 o 
  -3   4   1        3.86        4.67      1.00 o 
  -2   4   1       43.13       40.58      1.16 o 
  -1   4   1     2389.26     2430.94     28.52 o 
   0   4   1      893.65      850.18     10.83 o 
   1   4   1      553.13      560.53      6.70 o 
   2   4   1       16.43       19.74      0.90 o 
   3   4   1       97.10       92.14      1.92 o 
   4   4   1       23.07       23.43      1.73 o 
   5   4   1       37.10       36.77      2.77 o 
   6   4   1       95.50       88.03      4.80 o 
  -6   5   1       99.11       95.33      6.23 o 
  -5   5   1     1040.48     1096.46     15.74 o 
  -4   5   1      255.69      253.30      4.09 o 
  -3   5   1        0.83        2.72      1.04 o 
  -2   5   1      115.12      121.31      2.06 o 
  -1   5   1      532.83      526.30      6.33 o 
   0   5   1     1496.53     1416.96     16.67 o 
   1   5   1      527.61      546.98      6.56 o 
   2   5   1       59.75       50.47      1.65 o 
   3   5   1        2.26        0.65      1.07 o 
   4   5   1      111.43      111.91      2.72 o 
   5   5   1       82.08       76.95      4.23 o 
   6   5   1       51.88       60.26      8.34 o 
  -6   6   1       54.01       53.22      4.29 o 
  -5   6   1        0.26       -2.31      2.31 o 
  -4   6   1       10.08       12.27      1.69 o 
  -3   6   1       38.87       39.45      1.40 o 
  -2   6   1       11.91       13.72      1.08 o 
  -1   6   1     3035.09     3072.69     36.03 o 
   0   6   1       35.89       27.08      0.88 o 
   1   6   1      344.78      324.02      4.03 o 
   2   6   1       40.76       41.64      1.33 o 
   3   6   1      111.28      113.73      2.19 o 
   4   6   1      116.39      112.43      2.85 o 
   5   6   1      415.29      412.20     10.29 o 
   6   6   1        2.00        4.26      3.81 o 
  -6   7   1      203.35      211.76      6.59 o 
  -5   7   1       50.57       52.22      2.70 o 
  -4   7   1       37.89       37.16      1.90 o 
  -3   7   1       13.06        9.80      1.29 o 
  -2   7   1     3632.50     3870.38     45.46 o 
  -1   7   1       36.98       38.15      1.15 o 
   0   7   1       38.42       37.76      1.05 o 
   1   7   1        2.11        2.81      0.81 o 
   2   7   1       35.80       36.81      1.28 o 
   3   7   1       76.78       80.73      2.56 o 
   4   7   1        0.46        2.63      1.73 o 
   5   7   1       10.59        3.67      3.04 o 
   6   7   1        3.08        8.34      4.06 o 
  -6   8   1      473.58      509.83     10.57 o 
  -5   8   1       49.44       46.99      3.00 o 
  -4   8   1       74.65       70.36      2.98 o 
  -3   8   1       11.53       12.24      1.41 o 
  -2   8   1       61.64       63.51      1.67 o 
  -1   8   1      436.11      478.76      6.31 o 
   0   8   1       59.18       53.16      1.31 o 
   1   8   1      311.94      334.13      5.01 o 
   2   8   1      548.65      526.41      6.53 o 
   3   8   1        0.16       -0.31      1.27 o 
   4   8   1        0.15        1.79      1.97 o 
   5   8   1        0.51        3.43      2.76 o 
   6   8   1       13.47        8.40      4.22 o 
  -6   9   1        4.56        0.91      4.84 o 
  -5   9   1      100.88       89.85      3.92 o 
  -4   9   1       46.42       46.18      2.30 o 
  -3   9   1       60.93       62.55      2.49 o 
  -2   9   1       66.51       57.41      1.71 o 
  -1   9   1      401.32      401.72      5.06 o 
   0   9   1      118.88      118.01      1.97 o 
   1   9   1      126.67      123.36      2.24 o 
   2   9   1     1096.03     1136.97     13.62 o 
   3   9   1      187.39      178.34      3.45 o 
   4   9   1        7.53        6.49      2.02 o 
   5   9   1       17.35       14.49      2.92 o 
   6   9   1       19.01       12.36      4.43 o 
  -6  10   1        5.52       -1.44      5.05 o 
  -5  10   1      125.40      133.39      4.53 o 
  -4  10   1        4.00        7.24      2.16 o 
  -3  10   1      225.00      238.71      4.20 o 
  -2  10   1       31.52       33.89      1.72 o 
  -1  10   1      409.35      446.38      5.63 o 
   0  10   1       66.02       68.55      1.61 o 
   1  10   1        3.88        4.76      1.15 o 
   2  10   1        5.49        3.18      1.31 o 
   3  10   1       50.50       48.55      2.04 o 
   4  10   1        0.55       -2.08      2.08 o 
   5  10   1      145.95      136.75      4.47 o 
  -5  11   1        1.98        3.75      4.03 o 
  -4  11   1        1.19        2.75      2.51 o 
  -3  11   1      100.08      112.32      2.99 o 
  -2  11   1        0.00       -1.36      1.36 o 
  -1  11   1        9.54       12.55      1.54 o 
   0  11   1       82.79       83.28      1.85 o 
   1  11   1        6.53        5.19      1.27 o 
   2  11   1      288.20      286.57      4.30 o 
   3  11   1        0.55        0.08      1.81 o 
   4  11   1        8.32        6.66      2.31 o 
   5  11   1       67.97       76.24      3.68 o 
  -5  12   1       26.46       23.74      3.79 o 
  -4  12   1      180.92      176.71      4.56 o 
  -3  12   1       67.98       70.10      2.74 o 
  -2  12   1       34.03       33.03      1.70 o 
  -1  12   1      115.00      112.33      2.49 o 
   0  12   1        6.21        3.54      1.29 o 
   1  12   1      250.33      274.79      4.14 o 
   2  12   1       16.43       19.89      1.65 o 
   3  12   1       11.23       10.52      2.02 o 
   4  12   1      182.95      166.28      5.04 o 
   5  12   1       11.29        3.45      3.98 o 
  -5  13   1       23.58       21.80      4.09 o 
  -4  13   1        3.33        9.72      3.50 o 
  -3  13   1        2.08        0.18      2.10 o 
  -2  13   1        2.31        1.27      1.68 o 
  -1  13   1       18.44       14.45      1.69 o 
   0  13   1       81.22       81.27      2.56 o 
   1  13   1      338.21      349.45      5.08 o 
   2  13   1        0.13       -1.68      1.68 o 
   3  13   1       46.39       43.96      2.38 o 
   4  13   1       26.02       22.36      2.96 o 
   5  13   1       45.91       49.90      4.31 o 
  -5  14   1        0.20       -1.98      4.05 o 
  -4  14   1        6.63        7.13      3.07 o 
  -3  14   1       13.67       13.39      2.59 o 
  -2  14   1        8.06        7.06      2.11 o 
  -1  14   1       37.56       34.22      1.97 o 
   0  14   1      271.97      267.49      4.53 o 
   1  14   1      442.89      449.21      6.71 o 
   2  14   1       15.35       16.30      1.93 o 
   3  14   1       34.56       42.92      3.29 o 
   4  14   1        0.86        3.54      3.06 o 
  -4  15   1       13.55        9.55      3.29 o 
  -3  15   1       47.91       45.86      3.74 o 
  -2  15   1       57.97       61.03      2.92 o 
  -1  15   1        0.52       -1.93      1.93 o 
   0  15   1        0.65        2.03      1.94 o 
   1  15   1       29.27       31.21      2.83 o 
   2  15   1        0.94       -1.28      2.28 o 
   3  15   1       12.78        9.71      2.56 o 
   4  15   1       42.56       47.02      4.03 o 
  -4  16   1        2.99        0.51      3.74 o 
  -3  16   1       12.08       12.73      4.79 o 
  -2  16   1        0.31       -0.08      2.85 o 
  -1  16   1      193.81      201.04      4.20 o 
   0  16   1      751.51      772.30     10.89 o 
   1  16   1      598.56      617.22      8.99 o 
   2  16   1       15.62       17.02      2.62 o 
   3  16   1        0.48       -1.69      3.27 o 
   4  16   1        2.79        2.45      4.07 o 
  -3  17   1       20.38       21.01      3.62 o 
  -2  17   1       57.37       62.19      3.57 o 
  -1  17   1       52.26       66.44      3.24 o 
   0  17   1       49.54       53.11      3.12 o 
   1  17   1       52.19       55.29      3.97 o 
   2  17   1      155.75      158.24      4.49 o 
   3  17   1       23.44       27.12      5.01 o 
  -3  18   1        2.95        0.28      3.84 o 
  -2  18   1       68.92       80.43      4.00 o 
  -1  18   1       50.04       50.34      3.21 o 
   0  18   1       93.53       90.53      4.13 o 
   1  18   1        0.39        0.00      2.58 o 
   2  18   1       19.54       24.36      3.61 o 
   3  18   1        2.43       -0.98      4.03 o 
  -2  19   1       12.62       10.70      3.76 o 
  -1  19   1        3.19        4.85      5.11 o 
   0  19   1       18.48       15.58      3.21 o 
   1  19   1       22.75       25.34      2.99 o 
   2  19   1      125.15      125.05      5.42 o 
  -1  20   1      150.26      172.09      5.95 o 
   0  20   1        0.84        2.07      3.50 o 
   1  20   1        9.42        8.93      4.61 o 
  -6   0   2        2.56        0.49      6.25 o 
  -4   0   2     2065.04     2192.17     36.65 o 
  -2   0   2       39.12       37.51      1.42 o 
   0   0   2        2.20        2.73      0.45 o 
   2   0   2      785.19      785.89     13.24 o 
   4   0   2      392.67      367.64      6.95 o 
   6   0   2        3.36        0.52      5.30 o 
  -6   1   2        5.11        6.45      3.45 o 
  -5   1   2        3.32        4.42      2.06 o 
  -4   1   2      524.90      562.15      7.07 o 
  -3   1   2      755.39      774.74      9.34 o 
  -2   1   2      294.35      316.13      3.93 o 
  -1   1   2     4056.03     3793.07     47.64 o 
   0   1   2      141.49      126.54      1.67 o 
   1   1   2      163.80      148.86      1.94 o 
   2   1   2        9.78       10.99      0.70 o 
   3   1   2       66.34       68.11      1.66 o 
   4   1   2       43.59       42.06      1.60 o 
   5   1   2      223.79      227.44      8.96 o 
   6   1   2        0.07       -1.33      3.65 o 
  -6   2   2        1.56       -0.58      4.36 o 
  -5   2   2        0.02       -1.71      2.11 o 
  -4   2   2       10.74        9.60      1.37 o 
  -3   2   2      143.62      149.19      3.15 o 
  -2   2   2     1012.37      999.78     11.84 o 
  -1   2   2     2793.17     2747.55     34.59 o 
   0   2   2     1397.16     1296.41     15.22 o 
   1   2   2     1216.15     1190.20     15.95 o 
   2   2   2       89.68       81.34      1.44 o 
   3   2   2        0.41        0.06      1.11 o 
   4   2   2       45.44       47.81      2.30 o 
   5   2   2      250.33      261.69      5.56 o 
   6   2   2        4.69        5.94      3.77 o 
  -6   3   2        0.16       -0.26      3.45 o 
  -5   3   2       68.02       68.18      2.61 o 
  -4   3   2      201.23      193.58      3.38 o 
  -3   3   2      158.42      158.77      2.44 o 
  -2   3   2        5.87        6.05      0.79 o 
  -1   3   2     1241.49     1221.91     14.40 o 
   0   3   2      339.62      311.26      3.75 o 
   1   3   2       96.20       91.64      1.44 o 
   2   3   2        2.69        1.57      0.69 o 
   3   3   2      198.28      183.99      2.77 o 
   4   3   2     1282.82     1326.43     15.89 o 
   5   3   2       64.87       67.07      4.02 o 
   6   3   2        5.85        5.46      3.77 o 
  -6   4   2        1.21        0.06      3.55 o 
  -5   4   2      128.52      131.53      3.36 o 
  -4   4   2      161.76      156.46      3.02 o 
  -3   4   2      358.25      386.66      4.93 o 
  -2   4   2      209.92      236.19      3.34 o 
  -1   4   2     3082.14     2979.86     37.63 o 
   0   4   2      848.33      835.58      9.86 o 
   1   4   2     3155.74     3019.82     35.41 o 
   2   4   2        9.78       11.71      0.81 o 
   3   4   2        7.70        5.64      1.02 o 
   4   4   2      142.23      143.88      2.75 o 
   5   4   2       35.86       30.72      2.71 o 
   6   4   2      762.03      808.36     15.64 o 
  -6   5   2       62.10       58.73      4.11 o 
  -5   5   2       47.91       57.94      2.67 o 
  -4   5   2        5.01        2.51      1.58 o 
  -3   5   2        3.53        2.09      1.18 o 
  -2   5   2      284.42      303.53      3.88 o 
  -1   5   2     1435.29     1318.13     15.55 o 
   0   5   2       17.44       15.18      1.06 o 
   1   5   2      335.48      351.71      4.31 o 
   2   5   2      280.90      298.42      4.03 o 
   3   5   2      381.83      407.50      5.22 o 
   4   5   2        8.00        3.86      1.59 o 
   5   5   2       15.33       11.19      2.70 o 
   6   5   2      269.22      272.48      6.52 o 
  -6   6   2        0.02       -3.76      3.76 o 
  -5   6   2      298.03      253.38      4.53 o 
  -4   6   2      548.89      513.10      7.13 o 
  -3   6   2       98.59      102.70      2.04 o 
  -2   6   2       62.79       67.42      1.40 o 
  -1   6   2      291.91      301.97      3.80 o 
   0   6   2       61.29       61.52      1.17 o 
   1   6   2      607.39      621.07      7.88 o 
   2   6   2      404.51      420.73      5.25 o 
   3   6   2      128.41      138.01      2.42 o 
   4   6   2        6.96        7.82      1.86 o 
   5   6   2        1.74        2.46      2.69 o 
   6   6   2        0.29        1.53      3.82 o 
  -6   7   2       44.87       44.59      4.22 o 
  -5   7   2       41.73       40.61      3.26 o 
  -4   7   2      113.24      117.02      2.91 o 
  -3   7   2       44.95       42.31      1.48 o 
  -2   7   2      173.99      174.75      2.57 o 
  -1   7   2       55.33       52.88      1.43 o 
   0   7   2      234.76      237.39      3.08 o 
   1   7   2       27.75       32.57      1.14 o 
   2   7   2      369.36      385.90      4.89 o 
   3   7   2      748.87      815.00      9.93 o 
   4   7   2       91.66       93.01      2.97 o 
   5   7   2       80.08       82.26      4.03 o 
   6   7   2        1.96       -2.26      3.98 o 
  -6   8   2      180.02      194.72      9.66 o 
  -5   8   2        0.10       -0.27      2.30 o 
  -4   8   2        6.35        4.96      1.81 o 
  -3   8   2        2.85        1.94      1.38 o 
  -2   8   2      292.29      304.35      4.68 o 
  -1   8   2     2405.99     2426.19     28.56 o 
   0   8   2       77.94       77.18      1.51 o 
   1   8   2      396.60      394.09      5.23 o 
   2   8   2     1001.55     1058.39     12.67 o 
   3   8   2       30.86       27.54      1.43 o 
   4   8   2       30.74       23.42      2.33 o 
   5   8   2       31.77       25.95      3.39 o 
   6   8   2        0.77       -0.67      4.19 o 
  -6   9   2        0.35        0.63      4.88 o 
  -5   9   2      102.74      103.22      4.10 o 
  -4   9   2      297.83      290.24      5.83 o 
  -3   9   2        1.37        1.41      1.46 o 
  -2   9   2      151.00      180.97      2.78 o 
  -1   9   2      853.26      927.51     11.13 o 
   0   9   2       47.18       43.39      1.37 o 
   1   9   2        1.86        4.25      1.03 o 
   2   9   2       12.62       11.53      1.26 o 
   3   9   2       46.98       46.80      1.77 o 
   4   9   2        1.18       -1.76      2.21 o 
   5   9   2        3.12        2.55      3.36 o 
   6   9   2        2.45        0.55      4.45 o 
  -6  10   2       15.33        2.90      5.11 o 
  -5  10   2      203.73      217.81      6.10 o 
  -4  10   2       34.33       29.07      2.27 o 
  -3  10   2       54.55       54.33      2.12 o 
  -2  10   2       23.81       20.31      1.27 o 
  -1  10   2        7.85       10.41      1.11 o 
   0  10   2      476.90      469.11      5.86 o 
   1  10   2        0.88        1.27      1.14 o 
   2  10   2      940.47      979.36     12.51 o 
   3  10   2       55.23       65.23      2.35 o 
   4  10   2      120.09      104.68      3.66 o 
   5  10   2       45.04       44.43      5.41 o 
  -5  11   2        0.41       -3.10      3.43 o 
  -4  11   2      187.90      198.22      4.64 o 
  -3  11   2       56.61       57.84      2.40 o 
  -2  11   2      173.37      178.35      3.76 o 
  -1  11   2       25.59       29.88      1.86 o 
   0  11   2      381.40      377.34      5.18 o 
   1  11   2      482.27      506.37      6.76 o 
   2  11   2        3.84        4.71      1.46 o 
   3  11   2        3.03        1.42      1.88 o 
   4  11   2       13.22       11.25      2.59 o 
   5  11   2        0.44        3.96      3.77 o 
  -5  12   2       36.76       39.57      3.86 o 
  -4  12   2       29.60       28.91      2.82 o 
  -3  12   2       43.79       45.71      3.36 o 
  -2  12   2       70.90       75.29      2.39 o 
  -1  12   2       56.96       60.81      2.13 o 
   0  12   2      232.83      247.21      3.77 o 
   1  12   2      379.55      393.59      5.50 o 
   2  12   2        2.22        2.41      1.59 o 
   3  12   2        0.10        2.98      2.01 o 
   4  12   2        3.92        6.34      2.70 o 
   5  12   2       84.33       75.54      4.57 o 
  -5  13   2        3.72        4.03      3.79 o 
  -4  13   2       94.96       86.85      3.81 o 
  -3  13   2       15.28        6.61      2.36 o 
  -2  13   2        3.53        3.49      1.82 o 
  -1  13   2        2.63        3.24      1.63 o 
   0  13   2      378.32      367.24      5.60 o 
   1  13   2       18.35       19.72      1.65 o 
   2  13   2       14.81       17.19      2.23 o 
   3  13   2      134.30      119.88      3.43 o 
   4  13   2       92.16       80.33      3.98 o 
   5  13   2       89.80      112.54      5.64 o 
  -5  14   2        3.84        3.89      4.07 o 
  -4  14   2       21.78       21.37      3.95 o 
  -3  14   2      174.14      170.45      6.52 o 
  -2  14   2      145.14      138.06      3.69 o 
  -1  14   2      148.72      152.52      3.35 o 
   0  14   2       90.62       80.61      2.74 o 
   1  14   2        2.10        0.45      1.80 o 
   2  14   2       19.77       17.81      1.98 o 
   3  14   2        0.31       -0.45      2.35 o 
   4  14   2        0.77        4.76      3.13 o 
  -4  15   2       37.15       36.82      3.46 o 
  -3  15   2        2.36        4.01      2.92 o 
  -2  15   2        0.04       -0.54      2.58 o 
  -1  15   2        2.12        4.72      1.99 o 
   0  15   2       29.79       29.60      2.11 o 
   1  15   2        0.20        0.24      1.99 o 
   2  15   2        3.24        1.45      2.16 o 
   3  15   2        0.31       -0.87      2.54 o 
   4  15   2        3.89       -3.32      3.32 o 
  -4  16   2       27.51       27.74      3.93 o 
  -3  16   2       84.11       71.73      3.72 o 
  -2  16   2       85.23       84.93      3.88 o 
  -1  16   2        1.84       -2.38      2.38 o 
   0  16   2      502.62      516.96      8.54 o 
   1  16   2      457.43      444.77      6.88 o 
   2  16   2       47.23       49.23      2.85 o 
   3  16   2       29.67       28.19      3.67 o 
   4  16   2        0.04        0.46      4.11 o 
  -3  17   2        8.55       10.65      3.50 o 
  -2  17   2       46.84       47.71      3.41 o 
  -1  17   2      169.82      164.93      4.45 o 
   0  17   2       70.67       74.76      2.98 o 
   1  17   2       57.95       62.38      4.19 o 
   2  17   2        1.79        0.77      2.81 o 
   3  17   2       36.38       32.81      4.14 o 
  -3  18   2        0.40       -0.65      5.11 o 
  -2  18   2        0.52       -2.32      3.47 o 
  -1  18   2       74.29       78.63      3.91 o 
   0  18   2        2.26        3.54      2.89 o 
   1  18   2        2.46        3.81      2.63 o 
   2  18   2      174.73      174.31      4.91 o 
   3  18   2        6.25        7.53      4.45 o 
  -2  19   2       34.69       31.80      4.00 o 
  -1  19   2      250.89      244.80     12.12 o 
   0  19   2       13.90       10.27      3.19 o 
   1  19   2       49.45       54.61      3.52 o 
   2  19   2        2.71       -0.05      3.82 o 
  -1  20   2        0.02       -1.86      3.86 o 
   0  20   2        2.62        0.44      3.40 o 
   1  20   2      133.04      139.33      6.56 o 
  -5   0   3        0.03       -1.61      2.89 o 
  -3   0   3     1003.08     1034.48     17.46 o 
  -1   0   3     6873.49     6349.75    105.12 o 
   1   0   3    94332.52    81335.49   1585.26 o 
   3   0   3       55.91       59.06      2.25 o 
   5   0   3      317.69      326.72     16.68 o 
  -6   1   3       36.95       36.01      3.64 o 
  -5   1   3        0.03       -0.49      2.07 o 
  -4   1   3      252.52      279.24      3.93 o 
  -3   1   3      194.51      199.16      2.83 o 
  -2   1   3      310.22      314.00      3.91 o 
  -1   1   3      403.64      395.48      4.99 o 
   0   1   3      126.85      108.76      1.39 o 
   1   1   3     4686.56     4633.26     63.66 o 
   2   1   3        0.40       -0.08      0.63 o 
   3   1   3       44.53       42.86      1.53 o 
   4   1   3        8.36        3.11      1.71 o 
   5   1   3     1389.97     1508.38     21.41 o 
   6   1   3       21.60       18.23      3.90 o 
  -6   2   3        1.29        0.46      3.44 o 
  -5   2   3       18.59       19.50      2.20 o 
  -4   2   3        1.87       -0.17      1.45 o 
  -3   2   3      360.81      385.66      4.89 o 
  -2   2   3     1327.37     1394.34     17.69 o 
  -1   2   3      999.77      957.02     12.10 o 
   0   2   3      235.47      212.44      2.78 o 
   1   2   3      768.82      758.54     10.46 o 
   2   2   3       28.07       27.85      0.92 o 
   3   2   3       60.82       58.32      1.63 o 
   4   2   3      165.46      158.44      3.55 o 
   5   2   3       86.78       85.31      3.78 o 
   6   2   3        1.47       -0.20      3.80 o 
  -6   3   3        0.83        1.08      3.43 o 
  -5   3   3       66.19       68.04      2.45 o 
  -4   3   3        0.01        0.18      1.49 o 
  -3   3   3        0.61        1.26      1.10 o 
  -2   3   3      636.93      619.63      8.03 o 
  -1   3   3     1050.72     1008.82     11.91 o 
   0   3   3    25261.07    23287.49    272.26 o 
   1   3   3     8105.82     7762.25     90.89 o 
   2   3   3      715.50      751.15      9.00 o 
   3   3   3       67.21       62.65      1.72 o 
   4   3   3      338.08      355.01      5.23 o 
   5   3   3       28.32       23.12      2.70 o 
   6   3   3        5.04       10.12      4.07 o 
  -6   4   3       12.26       10.71      3.58 o 
  -5   4   3       26.18       27.28      2.20 o 
  -4   4   3        6.53        5.29      1.55 o 
  -3   4   3       20.03       15.07      1.22 o 
  -2   4   3       40.26       36.59      1.26 o 
  -1   4   3      337.94      307.88      3.79 o 
   0   4   3     7250.78     6873.84     80.44 o 
   1   4   3      201.98      197.22      2.55 o 
   2   4   3     3964.70     4087.46     47.96 o 
   3   4   3        2.14        3.15      1.10 o 
   4   4   3       55.17       59.28      2.08 o 
   5   4   3        3.23        2.77      2.63 o 
   6   4   3      224.60      226.31      6.05 o 
  -6   5   3        1.02        7.81      3.80 o 
  -5   5   3       11.28       11.44      2.15 o 
  -4   5   3      235.01      221.72      3.75 o 
  -3   5   3        0.11       -0.14      1.19 o 
  -2   5   3      633.24      678.84      8.80 o 
  -1   5   3     6809.74     6736.98     84.88 o 
   0   5   3        6.00        6.13      0.63 o 
   1   5   3       40.68       40.16      1.06 o 
   2   5   3     1789.87     1817.88     21.43 o 
   3   5   3       25.34       29.83      1.28 o 
   4   5   3        6.65        4.93      1.65 o 
   5   5   3        8.24        8.86      2.70 o 
   6   5   3       24.88       33.12      4.72 o 
  -6   6   3       22.78       26.23      4.15 o 
  -5   6   3      150.30      143.65      3.57 o 
  -4   6   3        5.37        4.56      1.66 o 
  -3   6   3        1.13        2.11      1.24 o 
  -2   6   3      232.86      238.77      3.21 o 
  -1   6   3     1518.55     1568.10     18.49 o 
   0   6   3      177.16      181.64      2.43 o 
   1   6   3      371.47      337.90      4.46 o 
   2   6   3       30.88       31.60      1.11 o 
   3   6   3       80.40       80.71      1.98 o 
   4   6   3       31.18       30.44      1.87 o 
   5   6   3        2.53       -1.83      2.72 o 
   6   6   3       28.72       22.91      4.10 o 
  -6   7   3       11.52       11.48      3.83 o 
  -5   7   3       41.03       40.24      2.45 o 
  -4   7   3       61.95       61.31      2.23 o 
  -3   7   3       43.77       42.96      2.45 o 
  -2   7   3      495.76      519.33      6.40 o 
  -1   7   3        1.72       11.22      4.42 o 
   0   7   3        3.86        2.88      0.77 o 
   1   7   3      737.10      736.29      9.33 o 
   2   7   3       61.45       74.51      1.73 o 
   3   7   3     1292.68     1405.89     16.79 o 
   4   7   3       13.15       13.36      1.98 o 
   5   7   3        0.52        4.90      3.17 o 
   6   7   3        6.90        2.51      4.08 o 
  -6   8   3       18.40       20.04      4.43 o 
  -5   8   3      355.31      358.50      6.26 o 
  -4   8   3      168.02      175.83      3.49 o 
  -3   8   3       47.65       46.75      1.80 o 
  -2   8   3     1345.85     1375.85     16.36 o 
  -1   8   3      266.68      272.44      3.58 o 
   0   8   3      493.28      499.35      6.46 o 
   1   8   3      192.89      211.08      3.47 o 
   2   8   3      309.11      326.02      4.29 o 
   3   8   3        7.40        6.08      1.47 o 
   4   8   3       30.05       27.98      3.25 o 
   5   8   3        6.34       -0.49      3.25 o 
   6   8   3        0.86       -4.23      4.23 o 
  -6   9   3       34.09       47.04      4.40 o 
  -5   9   3        1.77       -1.18      3.23 o 
  -4   9   3      114.28      120.28      3.70 o 
  -3   9   3      100.66       99.00      2.51 o 
  -2   9   3       10.56        7.11      1.11 o 
  -1   9   3      253.46      269.21      3.62 o 
   0   9   3      534.51      544.16      7.05 o 
   1   9   3       21.68       21.08      1.20 o 
   2   9   3       54.73       59.15      2.02 o 
   3   9   3       25.67       27.04      1.67 o 
   4   9   3        1.33        1.36      2.86 o 
   5   9   3       17.67       19.40      3.54 o 
  -6  10   3        0.25       -0.35      4.23 o 
  -5  10   3        4.56        3.07      2.94 o 
  -4  10   3       22.68       21.25      2.46 o 
  -3  10   3       50.79       53.08      1.90 o 
  -2  10   3       83.93       87.84      2.05 o 
  -1  10   3      241.26      260.79      3.59 o 
   0  10   3      212.43      204.51      3.14 o 
   1  10   3      183.39      184.32      3.01 o 
   2  10   3      368.32      348.20      4.94 o 
   3  10   3        0.00       -0.65      1.63 o 
   4  10   3        3.24       -1.97      2.43 o 
   5  10   3        4.61        1.87      3.63 o 
  -5  11   3       40.66       43.26      3.33 o 
  -4  11   3      196.23      208.71      6.09 o 
  -3  11   3        0.45       -0.65      1.82 o 
  -2  11   3        0.10       -0.52      1.28 o 
  -1  11   3       26.18       35.20      1.44 o 
   0  11   3      471.97      491.62      6.55 o 
   1  11   3      285.70      304.18      4.41 o 
   2  11   3       18.17       15.39      1.69 o 
   3  11   3        1.18        0.38      1.77 o 
   4  11   3       32.25       31.37      2.76 o 
   5  11   3        2.40        0.42      3.81 o 
  -5  12   3        9.26       12.77      3.32 o 
  -4  12   3       33.71       35.44      2.86 o 
  -3  12   3        3.60        3.41      2.20 o 
  -2  12   3       42.38       40.37      2.39 o 
  -1  12   3       56.47       59.34      1.99 o 
   0  12   3      645.37      653.34      8.54 o 
   1  12   3        0.52        1.45      1.41 o 
   2  12   3        1.69        1.65      1.59 o 
   3  12   3        4.44        6.27      2.10 o 
   4  12   3       33.93       32.24      3.09 o 
   5  12   3        1.86       -1.50      4.46 o 
  -5  13   3       34.23       35.52      3.67 o 
  -4  13   3        0.67        2.49      2.81 o 
  -3  13   3      623.34      630.76     16.59 o 
  -2  13   3      178.80      183.31      5.14 o 
  -1  13   3      281.73      292.78      4.74 o 
   0  13   3     1007.96     1040.79     13.29 o 
   1  13   3       34.35       32.36      1.76 o 
   2  13   3        3.11        3.47      1.88 o 
   3  13   3      131.58      141.41      3.66 o 
   4  13   3        2.08        4.60      2.99 o 
   5  13   3       42.75       33.53      4.55 o 
  -5  14   3        0.50       -3.45      4.05 o 
  -4  14   3       25.21       24.66      3.11 o 
  -3  14   3       90.42       80.50      3.41 o 
  -2  14   3       44.27       41.74      3.28 o 
  -1  14   3       31.14       31.20      2.01 o 
   0  14   3       55.98       62.83      3.51 o 
   1  14   3     1010.93     1012.26     13.07 o 
   2  14   3        0.21       -1.14      1.90 o 
   3  14   3       12.33        8.11      2.43 o 
   4  14   3        2.64       -1.15      3.15 o 
  -4  15   3       29.56       24.16      3.57 o 
  -3  15   3      282.42      286.88     12.86 o 
  -2  15   3      159.06      158.32      4.55 o 
  -1  15   3        4.52        0.01      2.47 o 
   0  15   3      249.05      245.55      5.15 o 
   1  15   3       11.34       11.32      2.06 o 
   2  15   3        9.93        9.01      2.10 o 
   3  15   3        0.53       -0.87      2.63 o 
   4  15   3       17.60       16.68      3.50 o 
  -4  16   3       35.90       33.06      3.97 o 
  -3  16   3       62.28       58.88      3.88 o 
  -2  16   3      217.42      228.67      5.55 o 
  -1  16   3       15.74       17.47      2.53 o 
   0  16   3       12.78       19.89      2.25 o 
   1  16   3      106.82      116.84      3.54 o 
   2  16   3      186.04      195.78      4.31 o 
   3  16   3       14.33       15.91      2.95 o 
   4  16   3        1.57        0.10      3.70 o 
  -3  17   3        3.26        1.03      3.43 o 
  -2  17   3      180.43      162.89      5.06 o 
  -1  17   3       15.95       14.49      2.71 o 
   0  17   3      383.85      383.71      7.19 o 
   1  17   3        7.81        6.10      2.47 o 
   2  17   3       35.25       34.87      3.06 o 
   3  17   3       13.89       13.32      3.37 o 
  -3  18   3        1.61        0.65      3.80 o 
  -2  18   3       96.14       85.28      8.62 o 
  -1  18   3      136.37      123.70      4.76 o 
   0  18   3      184.84      189.39      4.91 o 
   1  18   3        1.89        3.33      2.93 o 
   2  18   3       80.42       84.03      3.85 o 
   3  18   3        0.52       -1.07      4.63 o 
  -2  19   3        2.37       -0.06      3.69 o 
  -1  19   3        3.28        4.47      3.54 o 
   0  19   3       36.47       45.12      4.94 o 
   1  19   3       13.92       15.71      3.33 o 
   2  19   3        3.19        4.84      3.87 o 
  -1  20   3        0.68       -3.24      3.94 o 
   0  20   3        0.05        0.10      3.50 o 
  -6   0   4       14.56       20.10      3.98 o 
  -4   0   4        4.13        0.25      1.84 o 
  -2   0   4      954.08     1034.50     17.34 o 
   0   0   4      572.70      539.60      9.08 o 
   2   0   4      308.98      291.78      6.28 o 
   4   0   4      163.01      148.35      4.81 o 
   6   0   4      186.82      188.41     18.09 o 
  -6   1   4        0.30       -2.45      2.97 o 
  -5   1   4        0.14        1.93      2.09 o 
  -4   1   4        7.73        5.14      1.47 o 
  -3   1   4     2236.52     2291.70     27.01 o 
  -2   1   4      609.95      622.54      7.47 o 
  -1   1   4       22.39       25.60      0.72 o 
   0   1   4      315.30      289.07      3.50 o 
   1   1   4       19.53       28.36      2.53 o 
   2   1   4      455.34      441.23      6.35 o 
   3   1   4      298.42      298.31      4.31 o 
   4   1   4      131.02      123.91      3.13 o 
   5   1   4       85.27       76.32      3.21 o 
   6   1   4        0.23       -3.91      3.91 o 
  -6   2   4       89.43       82.37      5.10 o 
  -5   2   4       27.40       30.45      2.30 o 
  -4   2   4      188.92      198.90      3.43 o 
  -3   2   4        0.06       -0.89      0.89 o 
  -2   2   4     1166.71     1160.78     14.76 o 
  -1   2   4      100.00       91.05      1.33 o 
   0   2   4       15.15       16.72      0.67 o 
   1   2   4    14752.42    14030.42    164.18 o 
   2   2   4      717.73      726.05      8.72 o 
   3   2   4      102.49       97.04      1.95 o 
   4   2   4      132.13      129.79      3.24 o 
   5   2   4        8.43        6.16      2.41 o 
   6   2   4       17.59       17.43      4.00 o 
  -6   3   4       33.82       33.21      3.24 o 
  -5   3   4        3.45        0.57      2.52 o 
  -4   3   4      126.59      126.85      2.75 o 
  -3   3   4       10.35       12.31      1.17 o 
  -2   3   4      112.36       99.86      1.81 o 
  -1   3   4     1552.50     1479.67     18.70 o 
   0   3   4    29952.12    27704.59    323.72 o 
   1   3   4      294.17      305.28      4.50 o 
   2   3   4      396.06      416.20      5.52 o 
   3   3   4       58.99       64.07      2.29 o 
   4   3   4       74.22       75.42      3.06 o 
   5   3   4      303.79      319.55      9.10 o 
   6   3   4      119.06      126.92      5.91 o 
  -6   4   4        2.94        3.86      3.15 o 
  -5   4   4       10.70       10.17      2.07 o 
  -4   4   4      150.02      151.02      3.02 o 
  -3   4   4       29.32       34.72      2.35 o 
  -2   4   4      237.76      242.60      3.44 o 
  -1   4   4     1916.86     1865.69     21.96 o 
   0   4   4    11374.89    11246.56    141.08 o 
   1   4   4       30.57       31.53      0.96 o 
   2   4   4     1611.67     1687.59     19.91 o 
   3   4   4        0.60        0.20      1.10 o 
   4   4   4      166.45      172.66      3.71 o 
   5   4   4        5.35        3.20      2.74 o 
   6   4   4        0.64       -0.66      3.55 o 
  -6   5   4       55.82       50.29      5.28 o 
  -5   5   4      253.74      256.37      4.53 o 
  -4   5   4      767.97      752.46      9.49 o 
  -3   5   4       10.87       10.00      1.26 o 
  -2   5   4       90.69       88.11      1.82 o 
  -1   5   4      449.24      457.11      5.98 o 
   0   5   4       77.06       90.47      1.45 o 
   1   5   4       66.30       64.48      1.29 o 
   2   5   4      154.44      155.53      2.36 o 
   3   5   4       45.11       46.30      1.57 o 
   4   5   4      236.27      246.58      4.56 o 
   5   5   4       41.91       37.42      2.96 o 
   6   5   4       29.17       32.28      4.79 o 
  -6   6   4       13.89       13.29      3.78 o 
  -5   6   4       30.78       30.20      2.54 o 
  -4   6   4        0.04       -1.63      1.63 o 
  -3   6   4       21.77       18.48      1.56 o 
  -2   6   4      299.35      306.34      4.29 o 
  -1   6   4        7.18       14.74      0.75 o 
   0   6   4      592.09      602.41      7.23 o 
   1   6   4       57.82       48.44      1.38 o 
   2   6   4        9.48        7.99      0.98 o 
   3   6   4       59.14       57.83      1.94 o 
   4   6   4        0.54       -1.06      1.76 o 
   5   6   4        0.28       -1.96      3.05 o 
   6   6   4        0.47       -0.64      4.06 o 
  -6   7   4        0.01        2.26      3.71 o 
  -5   7   4      118.45      110.23      3.74 o 
  -4   7   4      142.49      137.51      3.12 o 
  -3   7   4       92.28       88.19      2.27 o 
  -2   7   4      160.19      167.95      2.54 o 
  -1   7   4    10111.75    10510.37    122.73 o 
   0   7   4       73.91       67.03      1.72 o 
   1   7   4       19.22       16.53      0.98 o 
   2   7   4       89.68       92.96      1.90 o 
   3   7   4        5.25        4.98      1.26 o 
   4   7   4        0.05       -2.14      2.14 o 
   5   7   4       10.87       11.34      3.40 o 
   6   7   4       27.69       26.69      4.36 o 
  -6   8   4       29.31       27.94      4.62 o 
  -5   8   4     1508.94     1559.01     21.98 o 
  -4   8   4      339.46      329.77      6.74 o 
  -3   8   4       94.25      102.67      2.48 o 
  -2   8   4      779.25      752.15      9.13 o 
  -1   8   4       23.20       22.65      0.99 o 
   0   8   4       27.52       30.55      1.24 o 
   1   8   4      296.40      296.68      4.13 o 
   2   8   4       29.43       34.45      1.30 o 
   3   8   4        2.43        2.64      1.47 o 
   4   8   4       22.92       28.23      2.40 o 
   5   8   4        6.64        6.43      3.37 o 
   6   8   4        0.21       -1.62      4.33 o 
  -6   9   4        0.05       -1.87      4.53 o 
  -5   9   4       20.29       21.27      3.07 o 
  -4   9   4      389.64      391.80      6.40 o 
  -3   9   4        0.16       -1.45      1.46 o 
  -2   9   4       81.76       76.59      1.88 o 
  -1   9   4      445.00      478.15      6.39 o 
   0   9   4     1915.05     1978.21     24.61 o 
   1   9   4        0.01       -0.55      1.07 o 
   2   9   4      225.09      238.82      3.66 o 
   3   9   4      160.81      154.35      3.06 o 
   4   9   4       28.48       26.84      2.48 o 
   5   9   4        0.00       -2.63      3.51 o 
  -6  10   4        0.17       -1.14      4.20 o 
  -5  10   4        5.88        0.96      2.93 o 
  -4  10   4      772.86      750.68     16.79 o 
  -3  10   4      228.15      223.70      4.16 o 
  -2  10   4      178.49      209.76      3.18 o 
  -1  10   4       99.38       97.25      2.00 o 
   0  10   4      139.98      156.66      2.69 o 
   1  10   4       13.68       13.79      1.55 o 
   2  10   4      101.14      106.34      2.47 o 
   3  10   4        0.67       -0.48      1.68 o 
   4  10   4        0.47       -1.55      2.48 o 
   5  10   4        0.08        1.66      3.68 o 
  -5  11   4        3.49        1.34      3.08 o 
  -4  11   4        0.84        4.04      2.49 o 
  -3  11   4        0.67       -0.61      2.06 o 
  -2  11   4       39.58       48.56      2.29 o 
  -1  11   4       43.73       45.81      1.61 o 
   0  11   4      356.11      331.64      4.69 o 
   1  11   4        0.82       -0.22      1.30 o 
   2  11   4      103.23      103.83      2.58 o 
   3  11   4      150.97      135.84      5.26 o 
   4  11   4       11.70       10.02      2.71 o 
   5  11   4        0.32        5.84      3.85 o 
  -5  12   4       10.00        5.94      3.29 o 
  -4  12   4       11.77       15.56      3.48 o 
  -3  12   4      414.43      404.00      7.08 o 
  -2  12   4      338.08      339.09      6.01 o 
  -1  12   4        4.92        2.92      1.40 o 
   0  12   4       23.03       19.47      1.47 o 
   1  12   4      102.80      113.61      2.61 o 
   2  12   4      133.51      133.77      3.47 o 
   3  12   4      140.67      136.88      3.55 o 
   4  12   4       15.07        9.62      2.87 o 
   5  12   4       41.40       26.26      4.24 o 
  -5  13   4        6.81        8.81      3.55 o 
  -4  13   4       40.89       38.74      3.32 o 
  -3  13   4      104.36      109.52      3.91 o 
  -2  13   4       12.24        9.28      2.54 o 
  -1  13   4       34.25       34.23      1.88 o 
   0  13   4       19.26       22.19      1.62 o 
   1  13   4      262.69      257.60      4.11 o 
   2  13   4       88.19       90.29      2.75 o 
   3  13   4        3.90        4.65      2.29 o 
   4  13   4        1.35       -2.45      3.02 o 
   5  13   4        0.65        1.41      4.40 o 
  -5  14   4        2.11        1.55      3.76 o 
  -4  14   4       10.65        5.50      3.05 o 
  -3  14   4       36.42       39.07      2.98 o 
  -2  14   4      149.78      149.06      4.30 o 
  -1  14   4       57.10       57.14      2.48 o 
   0  14   4      367.30      364.62      7.54 o 
   1  14   4      523.48      510.91      7.08 o 
   2  14   4       23.11       24.60      2.09 o 
   3  14   4        0.01       -1.59      2.71 o 
   4  14   4       31.93       32.18      3.44 o 
  -4  15   4        0.42       -1.43      3.46 o 
  -3  15   4       54.19       52.63      3.31 o 
  -2  15   4      121.42      123.09      6.52 o 
  -1  15   4       29.60       31.03      2.44 o 
   0  15   4       44.62       39.18      2.21 o 
   1  15   4       10.08        8.18      2.20 o 
   2  15   4       59.10       62.09      2.51 o 
   3  15   4        5.60        5.27      2.97 o 
   4  15   4       88.05       81.19      6.08 o 
  -4  16   4      113.11      107.06      5.21 o 
  -3  16   4        0.04       -3.14      3.14 o 
  -2  16   4        0.38        3.85      2.82 o 
  -1  16   4        3.13        4.79      2.51 o 
   0  16   4       31.44       29.04      2.57 o 
   1  16   4      611.73      633.58     12.54 o 
   2  16   4        2.28       -0.84      2.44 o 
   3  16   4        2.12        3.08      4.00 o 
  -3  17   4       21.28       20.98      4.37 o 
  -2  17   4        3.20        3.77      3.13 o 
  -1  17   4        3.62        3.27      2.94 o 
   0  17   4        7.03        7.77      2.67 o 
   1  17   4        0.49        2.92      2.69 o 
   2  17   4       40.34       41.36      3.85 o 
   3  17   4        2.36        2.11      3.80 o 
  -3  18   4        1.91        4.86      3.80 o 
  -2  18   4       22.29       20.98      3.62 o 
  -1  18   4        0.78        2.08      3.26 o 
   0  18   4        1.08       -0.08      2.93 o 
   1  18   4       15.88       15.03      3.07 o 
   2  18   4       77.13       87.60      6.09 o 
  -2  19   4        4.99        9.60      3.80 o 
  -1  19   4        0.27        1.05      3.60 o 
   0  19   4       49.37       50.15      3.48 o 
   1  19   4      236.14      242.69      6.37 o 
   2  19   4      105.01      116.71      5.35 o 
   0  20   4       28.18       29.61      3.72 o 
  -5   0   5        0.48        2.29      2.98 o 
  -3   0   5     1572.02     1651.52     27.65 o 
  -1   0   5     1312.40     1213.00     20.22 o 
   1   0   5     5109.35     5158.43    126.27 o 
   3   0   5      257.96      258.67      5.84 o 
   5   0   5       13.99        3.76      5.31 o 
  -6   1   5       74.38       73.20      3.22 o 
  -5   1   5       48.60       50.40      2.45 o 
  -4   1   5       11.48       12.76      1.78 o 
  -3   1   5     2086.20     2209.93     26.07 o 
  -2   1   5     1143.03     1177.62     13.93 o 
  -1   1   5       37.00       34.94      1.16 o 
   0   1   5      528.00      513.65      6.14 o 
   1   1   5     3014.42     2937.27     37.18 o 
   2   1   5       41.64       43.93      1.64 o 
   3   1   5       13.31       11.20      1.16 o 
   4   1   5       18.85       17.77      1.99 o 
   5   1   5       89.22       78.69      4.49 o 
   6   1   5      245.49      264.35      7.40 o 
  -6   2   5      201.55      197.46      5.08 o 
  -5   2   5        2.26        0.04      2.12 o 
  -4   2   5        0.31       -1.47      1.47 o 
  -3   2   5        9.48        9.39      1.15 o 
  -2   2   5      130.49      134.34      2.11 o 
  -1   2   5     1658.99     1561.32     19.72 o 
   0   2   5     4045.37     3918.88     46.00 o 
   1   2   5     9692.90     9558.81    111.83 o 
   2   2   5       12.77       10.06      0.89 o 
   3   2   5       30.28       37.01      2.22 o 
   4   2   5        0.65        1.38      1.88 o 
   5   2   5        8.82        9.63      2.48 o 
   6   2   5       73.35       84.51      6.69 o 
  -6   3   5       29.63       26.46      2.97 o 
  -5   3   5        3.20        1.78      2.20 o 
  -4   3   5       39.03       43.40      1.78 o 
  -3   3   5        6.44        3.59      1.13 o 
  -2   3   5        0.36       -0.06      0.81 o 
  -1   3   5      100.94       96.96      1.64 o 
   0   3   5      660.32      662.05      7.90 o 
   1   3   5        0.13       -0.38      0.67 o 
   2   3   5       38.43       37.16      1.35 o 
   3   3   5      206.98      206.59      3.35 o 
   4   3   5      614.71      600.96      9.01 o 
   5   3   5      162.51      166.85      4.62 o 
   6   3   5        0.27       -3.67      3.67 o 
  -6   4   5        1.04       -2.50      2.87 o 
  -5   4   5       27.95       30.99      2.40 o 
  -4   4   5      186.87      206.41      3.62 o 
  -3   4   5       27.58       25.12      1.33 o 
  -2   4   5        6.64        7.80      1.03 o 
  -1   4   5      743.37      764.56      9.79 o 
   0   4   5       23.63       17.72      2.09 o 
   1   4   5      435.24      421.11      5.15 o 
   2   4   5      227.00      227.64      3.25 o 
   3   4   5       65.69       66.60      2.61 o 
   4   4   5       93.68       92.53      3.05 o 
   5   4   5      208.49      215.99      5.25 o 
   6   4   5       60.47       65.61      4.35 o 
  -6   5   5       14.41       13.16      3.33 o 
  -5   5   5        5.69        4.35      2.15 o 
  -4   5   5      162.84      165.60      3.51 o 
  -3   5   5       10.40       12.48      1.31 o 
  -2   5   5        3.60        4.21      0.95 o 
  -1   5   5       53.13       56.80      1.51 o 
   0   5   5     1887.86     1932.38     22.75 o 
   1   5   5      634.83      604.92      7.31 o 
   2   5   5     2262.97     2333.91     27.52 o 
   3   5   5        6.75        4.96      1.35 o 
   4   5   5       16.34       14.51      2.05 o 
   5   5   5        1.62        0.48      2.87 o 
   6   5   5        2.47       -3.36      4.83 o 
  -6   6   5        0.56       -2.28      3.33 o 
  -5   6   5      270.01      280.42      4.81 o 
  -4   6   5     1008.65      990.97     12.96 o 
  -3   6   5       47.26       46.79      3.13 o 
  -2   6   5      580.38      576.60      7.05 o 
  -1   6   5     1852.99     1864.65     21.97 o 
   0   6   5       42.72       43.63      1.35 o 
   1   6   5        2.83        2.38      0.76 o 
   2   6   5       75.72       76.92      1.76 o 
   3   6   5      179.98      173.98      3.14 o 
   4   6   5       75.38       70.66      2.93 o 
   5   6   5       63.12       58.20      5.15 o 
   6   6   5        2.59        4.37      4.17 o 
  -6   7   5        5.03        4.22      3.84 o 
  -5   7   5       54.11       62.14      2.84 o 
  -4   7   5      152.06      151.47      3.54 o 
  -3   7   5      460.42      438.55      6.10 o 
  -2   7   5      294.99      271.44      3.92 o 
  -1   7   5     1580.27     1508.54     19.25 o 
   0   7   5        0.01        0.61      0.74 o 
   1   7   5       42.99       39.84      1.42 o 
   2   7   5        7.92        5.82      1.02 o 
   3   7   5       35.11       34.40      2.12 o 
   4   7   5        4.51        5.88      2.35 o 
   5   7   5        9.57        9.63      3.33 o 
   6   7   5        2.67       -4.27      4.27 o 
  -6   8   5        4.21        3.83      3.89 o 
  -5   8   5      418.83      419.63      7.02 o 
  -4   8   5        2.97        5.80      2.01 o 
  -3   8   5       47.39       49.65      1.86 o 
  -2   8   5      187.52      188.00      2.83 o 
  -1   8   5        3.26        5.75      0.91 o 
   0   8   5      309.59      308.65      4.28 o 
   1   8   5        1.00        2.88      1.04 o 
   2   8   5       41.06       42.71      1.52 o 
   3   8   5       52.55       49.76      2.05 o 
   4   8   5        1.21       -1.20      2.69 o 
   5   8   5        0.08        2.41      3.38 o 
  -6   9   5        1.72        1.80      4.36 o 
  -5   9   5      146.51      152.34      4.24 o 
  -4   9   5      531.08      550.87      8.45 o 
  -3   9   5        0.57       -0.15      1.70 o 
  -2   9   5      284.52      283.36      4.72 o 
  -1   9   5      736.77      784.51      9.50 o 
   0   9   5       60.66       63.56      1.80 o 
   1   9   5       43.59       37.39      1.71 o 
   2   9   5        2.16        2.53      1.34 o 
   3   9   5      209.86      215.36      3.89 o 
   4   9   5       18.50       13.79      2.95 o 
   5   9   5        8.17        6.98      3.69 o 
  -6  10   5        6.37        0.59      4.70 o 
  -5  10   5       46.77       42.41      3.80 o 
  -4  10   5      305.71      314.48      6.07 o 
  -3  10   5        9.34       12.02      1.86 o 
  -2  10   5      497.31      516.53      7.01 o 
  -1  10   5      157.10      169.23      2.69 o 
   0  10   5       56.70       58.39      2.88 o 
   1  10   5      539.15      557.48      7.36 o 
   2  10   5       20.64       25.50      1.57 o 
   3  10   5      149.42      142.91      3.42 o 
   4  10   5        0.03       -3.12      3.33 o 
   5  10   5        2.79       -1.10      3.79 o 
  -5  11   5        4.54       -1.33      3.13 o 
  -4  11   5        3.61        3.49      2.58 o 
  -3  11   5      196.63      182.62      5.79 o 
  -2  11   5       98.80       98.06      3.24 o 
  -1  11   5       41.11       43.62      1.49 o 
   0  11   5      241.38      225.58      4.49 o 
   1  11   5       43.07       42.44      1.68 o 
   2  11   5       83.88       83.25      2.46 o 
   3  11   5       60.35       58.82      2.56 o 
   4  11   5        4.64        3.60      3.16 o 
   5  11   5       54.99       56.01      4.47 o 
  -5  12   5        3.68        3.22      3.34 o 
  -4  12   5        5.32        0.70      2.68 o 
  -3  12   5       38.91       37.48      2.79 o 
  -2  12   5       12.05       10.44      1.82 o 
  -1  12   5       11.04       15.27      1.66 o 
   0  12   5       27.73       26.78      1.55 o 
   1  12   5      907.79      906.63     11.67 o 
   2  12   5      130.04      127.11      3.86 o 
   3  12   5       24.07       19.94      2.54 o 
   4  12   5       16.78       16.70      3.47 o 
   5  12   5        0.41        2.57      4.27 o 
  -5  13   5        0.16        0.62      3.55 o 
  -4  13   5        6.39        5.77      2.90 o 
  -3  13   5      121.33      110.66      3.74 o 
  -2  13   5       60.74       66.47      4.08 o 
  -1  13   5       60.95       60.48      3.71 o 
   0  13   5       48.48       52.16      2.76 o 
   1  13   5       38.50       31.49      1.82 o 
   2  13   5        0.56       -1.69      1.81 o 
   3  13   5        9.81        6.26      2.70 o 
   4  13   5      102.23       92.89      5.86 o 
  -4  14   5       11.08        7.96      3.14 o 
  -3  14   5       36.04       26.50      2.93 o 
  -2  14   5      280.76      282.97      5.99 o 
  -1  14   5       34.33       36.72      2.32 o 
   0  14   5      233.55      232.31      4.32 o 
   1  14   5        2.81        0.68      1.80 o 
   2  14   5       35.44       34.01      2.38 o 
   3  14   5        0.78        0.87      2.76 o 
   4  14   5       15.31       11.94      3.10 o 
  -4  15   5        7.15        5.34      3.56 o 
  -3  15   5       13.62       20.28      3.08 o 
  -2  15   5        0.18        2.81      2.67 o 
  -1  15   5       41.06       41.61      2.55 o 
   0  15   5      189.48      192.11      4.38 o 
   1  15   5        1.76        0.02      1.98 o 
   2  15   5        3.59        4.36      2.19 o 
   3  15   5       22.92       25.69      3.15 o 
   4  15   5        0.53        2.07      3.53 o 
  -4  16   5       75.86       74.44      5.10 o 
  -3  16   5        2.41       -2.68      3.13 o 
  -2  16   5       58.01       48.86      5.73 o 
  -1  16   5        1.93        0.90      2.76 o 
   0  16   5       21.07       22.57      2.60 o 
   1  16   5      156.85      163.33      4.34 o 
   2  16   5        3.14        0.92      2.50 o 
   3  16   5       26.89       19.73      3.43 o 
  -3  17   5       92.88       86.20      4.82 o 
  -2  17   5        0.04       -1.44      3.20 o 
  -1  17   5        5.97        6.72      3.04 o 
   0  17   5        4.74        7.74      2.70 o 
   1  17   5       22.66       25.75      2.91 o 
   2  17   5       48.29       55.27      4.91 o 
   3  17   5       60.56       55.82      4.16 o 
  -3  18   5       13.85        7.83      3.79 o 
  -2  18   5       11.23       16.83      3.55 o 
  -1  18   5       43.83       47.42      3.65 o 
   0  18   5        1.95        1.10      2.98 o 
   1  18   5      102.56      114.38      5.30 o 
   2  18   5       32.83       40.18      3.87 o 
  -2  19   5        0.14        4.49      3.85 o 
  -1  19   5       78.12       93.66      5.79 o 
   0  19   5       95.45       99.67      5.71 o 
   1  19   5       16.67       17.90      3.50 o 
  -6   0   6       19.45        9.46      4.00 o 
  -4   0   6        2.54        4.02      2.35 o 
  -2   0   6        8.86       11.96      1.42 o 
   0   0   6       59.88       55.06      1.47 o 
   2   0   6     2153.08     2277.65     44.79 o 
   4   0   6        0.49       -2.68      2.68 o 
   6   0   6      215.49      232.35     10.15 o 
  -6   1   6       10.35        8.35      2.80 o 
  -5   1   6       25.39       22.55      2.26 o 
  -4   1   6        2.43        1.38      1.48 o 
  -3   1   6       95.29      115.51      2.00 o 
  -2   1   6      586.80      627.79      7.57 o 
  -1   1   6        2.35        3.22      0.56 o 
   0   1   6     1712.17     1631.26     19.21 o 
   1   1   6     1067.91     1038.28     12.32 o 
   2   1   6        9.39        6.48      1.12 o 
   3   1   6        0.34        1.84      1.47 o 
   4   1   6      169.50      158.13      3.68 o 
   5   1   6      141.10      151.67      4.16 o 
   6   1   6      324.73      337.57      9.09 o 
  -6   2   6        1.02       -1.43      2.82 o 
  -5   2   6        3.05        1.18      2.20 o 
  -4   2   6       62.09       63.34      2.29 o 
  -3   2   6     1125.32     1201.68     15.42 o 
  -2   2   6      890.11      915.44     10.41 o 
  -1   2   6      735.97      767.35      9.13 o 
   0   2   6       62.94       61.25      1.43 o 
   1   2   6       10.00       19.66      3.13 o 
   2   2   6       13.09       18.24      1.27 o 
   3   2   6       11.33       10.92      1.53 o 
   4   2   6       70.95       67.48      2.51 o 
   5   2   6      183.22      182.21      4.37 o 
   6   2   6       60.31       73.83      4.60 o 
  -6   3   6       15.39       21.47      2.98 o 
  -5   3   6        0.10        0.36      2.21 o 
  -4   3   6       19.50       23.01      1.65 o 
  -3   3   6      147.07      140.47      2.71 o 
  -2   3   6       63.42       56.01      1.76 o 
  -1   3   6       52.89       59.71      1.53 o 
   0   3   6      932.11      907.69     10.76 o 
   1   3   6     3073.53     2983.78     35.06 o 
   2   3   6     1926.86     1931.19     24.63 o 
   3   3   6      381.42      401.96      5.27 o 
   4   3   6      182.01      176.79      3.87 o 
   5   3   6      239.62      252.08      5.18 o 
   6   3   6        0.04       -0.66      3.78 o 
  -6   4   6        0.04       -1.57      3.23 o 
  -5   4   6       20.89       23.50      2.37 o 
  -4   4   6      468.66      471.76      6.63 o 
  -3   4   6       62.52       59.51      1.89 o 
  -2   4   6       24.54       23.44      1.02 o 
  -1   4   6        8.48       13.88      2.18 o 
   0   4   6       90.22       89.12      1.49 o 
   1   4   6     3164.84     3104.02     36.44 o 
   2   4   6      743.99      710.61     10.01 o 
   3   4   6      623.43      681.02      9.08 o 
   4   4   6      153.64      147.30      4.00 o 
   5   4   6       83.54       83.41      3.83 o 
   6   4   6        5.52       -2.12      4.14 o 
  -6   5   6        1.40        0.02      3.32 o 
  -5   5   6        2.11       -0.37      2.82 o 
  -4   5   6      337.18      336.83      5.06 o 
  -3   5   6       29.18       29.71      1.42 o 
  -2   5   6     1568.08     1566.72     19.90 o 
  -1   5   6      861.25      915.61     11.71 o 
   0   5   6        2.04        2.84      0.69 o 
   1   5   6       51.06       52.90      1.59 o 
   2   5   6       84.37       84.05      1.77 o 
   3   5   6       53.72       54.97      2.01 o 
   4   5   6       66.47       61.97      3.12 o 
   5   5   6       44.97       53.28      3.77 o 
   6   5   6        7.18        4.71      4.47 o 
  -6   6   6       23.11       24.28      3.54 o 
  -5   6   6      187.39      189.08      4.34 o 
  -4   6   6      310.49      311.31      4.82 o 
  -3   6   6        5.73        3.90      1.35 o 
  -2   6   6       35.85       31.73      1.14 o 
  -1   6   6        2.00        0.88      0.88 o 
   0   6   6     2050.56     2214.94     26.10 o 
   1   6   6      331.71      325.04      4.17 o 
   2   6   6      661.98      667.27      8.54 o 
   3   6   6       74.09       71.54      2.34 o 
   4   6   6       50.04       46.61      2.43 o 
   5   6   6       37.29       38.02      3.59 o 
   6   6   6        0.48       -2.46      4.25 o 
  -6   7   6        2.60       -0.89      3.47 o 
  -5   7   6      124.80      135.84      3.97 o 
  -4   7   6       68.22       66.64      3.17 o 
  -3   7   6      112.12      111.86      2.54 o 
  -2   7   6      135.43      126.35      2.19 o 
  -1   7   6      271.72      273.76      3.61 o 
   0   7   6      278.47      299.38      3.88 o 
   1   7   6       41.84       38.11      1.26 o 
   2   7   6      110.48      120.60      2.25 o 
   3   7   6       52.20       52.35      2.01 o 
   4   7   6       69.27       65.88      2.87 o 
   5   7   6        0.21        2.25      3.41 o 
  -6   8   6        2.75       -0.02      3.53 o 
  -5   8   6      199.63      204.34      4.70 o 
  -4   8   6      173.32      194.02      4.08 o 
  -3   8   6      569.79      552.43      9.91 o 
  -2   8   6      932.11      919.76     11.11 o 
  -1   8   6     2643.56     2747.03     32.29 o 
   0   8   6      945.58      938.97     11.25 o 
   1   8   6      130.88      130.46      2.41 o 
   2   8   6       11.89        9.57      1.33 o 
   3   8   6       18.18       16.75      1.83 o 
   4   8   6       66.88       66.30      3.01 o 
   5   8   6        0.07       -1.95      3.45 o 
  -6   9   6        4.76        2.89      4.00 o 
  -5   9   6       99.06       87.18      4.70 o 
  -4   9   6      397.45      396.58      8.20 o 
  -3   9   6       12.52       11.15      1.82 o 
  -2   9   6        3.30        3.55      1.44 o 
  -1   9   6      194.77      187.31      2.95 o 
   0   9   6      604.36      633.46      7.76 o 
   1   9   6        2.65        4.52      1.21 o 
   2   9   6        2.68        3.18      1.30 o 
   3   9   6       13.33       11.09      1.93 o 
   4   9   6       29.31       31.48      5.59 o 
   5   9   6        3.82        6.84      3.70 o 
  -5  10   6       17.58       19.79      3.13 o 
  -4  10   6      167.39      172.43      5.22 o 
  -3  10   6      110.42      115.02      3.25 o 
  -2  10   6      959.10      957.74     13.55 o 
  -1  10   6        2.77        3.10      1.15 o 
   0  10   6       74.83       69.99      2.02 o 
   1  10   6        7.30        9.30      1.33 o 
   2  10   6       46.66       50.16      1.80 o 
   3  10   6       46.83       43.58      2.49 o 
   4  10   6        0.09       -3.01      3.11 o 
   5  10   6        1.82        8.08      4.97 o 
  -5  11   6       86.00       91.23      4.48 o 
  -4  11   6       12.15       10.76      2.59 o 
  -3  11   6       63.36       62.08      2.50 o 
  -2  11   6      245.78      249.14      4.40 o 
  -1  11   6      193.61      199.46      4.56 o 
   0  11   6       92.33       96.55      2.35 o 
   1  11   6      592.98      600.53      7.96 o 
   2  11   6      134.78      141.02      3.58 o 
   3  11   6        2.23       -2.28      2.44 o 
   4  11   6        9.77       10.38      3.35 o 
   5  11   6      119.48      121.12      5.78 o 
  -5  12   6       10.88       10.74      3.41 o 
  -4  12   6        2.76        1.01      2.68 o 
  -3  12   6       43.31       44.27      4.63 o 
  -2  12   6       21.22       23.27      1.95 o 
  -1  12   6        2.16        1.63      1.63 o 
   0  12   6      227.16      212.20      3.53 o 
   1  12   6      639.93      613.59      8.17 o 
   2  12   6      264.95      270.14      4.54 o 
   3  12   6       10.84       10.91      2.15 o 
   4  12   6       29.60       25.11      3.64 o 
   5  12   6       33.02       40.27      5.20 o 
  -5  13   6        3.98        4.81      3.54 o 
  -4  13   6        3.29        3.67      2.90 o 
  -3  13   6      161.52      160.55      4.31 o 
  -2  13   6      225.19      209.06      6.22 o 
  -1  13   6        0.47       -1.75      1.75 o 
   0  13   6      320.63      330.88      5.35 o 
   1  13   6      155.14      147.96      3.15 o 
   2  13   6       18.64       19.08      1.99 o 
   3  13   6        6.56        3.27      2.45 o 
   4  13   6       19.68       18.23      3.87 o 
  -4  14   6       13.84       15.31      3.41 o 
  -3  14   6       75.88       81.48      4.03 o 
  -2  14   6        2.73        0.16      2.47 o 
  -1  14   6        0.21        0.42      2.64 o 
   0  14   6        0.03       -0.46      1.95 o 
   1  14   6      190.53      205.61      3.81 o 
   2  14   6     1090.95     1120.33     14.51 o 
   3  14   6       91.79       97.78      4.06 o 
   4  14   6        0.95       -1.94      3.98 o 
  -4  15   6       11.77       11.98      3.65 o 
  -3  15   6       17.57       12.67      3.06 o 
  -2  15   6      124.65      113.04      7.83 o 
  -1  15   6       65.69       71.59      3.05 o 
   0  15   6       85.18       79.61      3.27 o 
   1  15   6      186.91      199.42      4.27 o 
   2  15   6       26.10       29.69      2.37 o 
   3  15   6        6.16        6.74      3.14 o 
   4  15   6        1.97       -2.35      4.24 o 
  -4  16   6        7.06        8.65      3.90 o 
  -3  16   6       85.30       69.64      3.77 o 
  -2  16   6        1.33       -2.92      2.92 o 
  -1  16   6       49.21       51.46      5.49 o 
   0  16   6        8.67        8.57      2.58 o 
   1  16   6       69.45       83.20      4.96 o 
   2  16   6       88.98       95.29      3.70 o 
   3  16   6        5.36        5.37      3.40 o 
  -3  17   6       37.04       37.47      3.73 o 
  -2  17   6        0.07       -1.02      3.19 o 
  -1  17   6       74.44       80.21      4.20 o 
   0  17   6       26.83       26.57      3.12 o 
   1  17   6       22.67       22.46      2.97 o 
   2  17   6       81.55       87.22      3.74 o 
   3  17   6      119.33      134.45      5.99 o 
  -2  18   6        3.50        3.86      3.50 o 
  -1  18   6        3.52        1.41      3.33 o 
   0  18   6        8.19       10.25      3.12 o 
   1  18   6      104.61      108.13      4.41 o 
   2  18   6        2.97        4.33      3.83 o 
  -2  19   6        0.98        1.23      3.86 o 
  -1  19   6       24.28       26.70      4.19 o 
   0  19   6       63.39       70.30      3.84 o 
   1  19   6        7.19        1.38      3.48 o 
  -5   0   7        2.79        0.84      4.76 o 
  -3   0   7       40.51       43.81      2.33 o 
  -1   0   7      106.73      103.78      2.35 o 
   1   0   7     1271.26     1144.92     19.19 o 
   3   0   7        9.18        6.55      2.18 o 
   5   0   7      174.12      182.98      7.55 o 
  -6   1   7        0.01        2.43      2.88 o 
  -5   1   7       30.62       40.48      2.43 o 
  -4   1   7       95.55       93.90      2.60 o 
  -3   1   7        0.21       -0.99      0.99 o 
  -2   1   7      808.85      857.13     10.82 o 
  -1   1   7      143.66      149.39      2.08 o 
   0   1   7        6.96        6.81      0.62 o 
   1   1   7     1501.76     1482.51     17.51 o 
   2   1   7     1947.61     2050.35     28.57 o 
   3   1   7       21.99       19.85      1.68 o 
   4   1   7        0.99        2.24      2.05 o 
   5   1   7        2.65        1.54      2.44 o 
   6   1   7        6.26        7.55      3.80 o 
  -6   2   7       29.75       34.56      3.40 o 
  -5   2   7       79.49       77.77      2.96 o 
  -4   2   7       52.77       56.74      2.06 o 
  -3   2   7       35.14       30.13      1.74 o 
  -2   2   7      114.24      126.10      1.99 o 
  -1   2   7      344.21      307.32      3.86 o 
   0   2   7      130.09      122.42      1.81 o 
   1   2   7       25.92       22.04      0.81 o 
   2   2   7     3255.41     3330.02     42.28 o 
   3   2   7      123.17      120.48      2.92 o 
   4   2   7      311.93      329.46      5.65 o 
   5   2   7      129.49      129.57      4.97 o 
   6   2   7       10.70        7.20      3.94 o 
  -6   3   7       14.28       15.64      3.27 o 
  -5   3   7        3.79        4.53      2.26 o 
  -4   3   7       26.60       24.09      1.70 o 
  -3   3   7      317.26      320.85      4.61 o 
  -2   3   7      138.87      144.17      2.18 o 
  -1   3   7     2669.42     2749.65     34.63 o 
   0   3   7      730.38      730.95      8.76 o 
   1   3   7     3305.48     3221.03     37.85 o 
   2   3   7      250.60      253.13      3.99 o 
   3   3   7      246.94      262.63      4.53 o 
   4   3   7       81.01       82.48      3.10 o 
   5   3   7      167.78      174.13      4.48 o 
   6   3   7       13.73       10.82      3.98 o 
  -6   4   7        9.89        6.27      3.41 o 
  -5   4   7       28.63       28.10      2.70 o 
  -4   4   7        2.50        2.03      1.60 o 
  -3   4   7      164.58      170.92      2.94 o 
  -2   4   7      157.63      161.61      2.39 o 
  -1   4   7     2481.84     2579.45     32.48 o 
   0   4   7       27.99       25.37      0.97 o 
   1   4   7     3790.84     3834.26     44.93 o 
   2   4   7       59.08       56.82      1.58 o 
   3   4   7      613.05      618.17      9.14 o 
   4   4   7       17.60       17.10      2.20 o 
   5   4   7       25.39       28.48      3.14 o 
   6   4   7        0.09        0.11      4.36 o 
  -6   5   7        1.96        3.41      3.30 o 
  -5   5   7       66.63       69.44      3.15 o 
  -4   5   7       41.25       42.97      2.53 o 
  -3   5   7      229.15      214.14      3.44 o 
  -2   5   7        1.82       -0.05      0.98 o 
  -1   5   7        2.25        2.77      0.90 o 
   0   5   7      246.44      253.59      3.32 o 
   1   5   7        0.31       -0.55      0.85 o 
   2   5   7      251.34      241.39      3.37 o 
   3   5   7      162.41      159.94      3.45 o 
   4   5   7      244.23      231.07      4.59 o 
   5   5   7       91.56      103.61      4.74 o 
   6   5   7       43.84       46.68      4.64 o 
  -6   6   7        2.13        1.96      3.46 o 
  -5   6   7        0.69       -1.79      2.41 o 
  -4   6   7      172.59      157.65      3.92 o 
  -3   6   7       47.46       49.74      1.88 o 
  -2   6   7       27.09       33.37      1.96 o 
  -1   6   7      133.11      140.78      2.38 o 
   0   6   7      747.82      749.75      9.04 o 
   1   6   7      419.21      431.81      6.47 o 
   2   6   7      143.52      140.32      3.01 o 
   3   6   7        2.38        1.99      1.56 o 
   4   6   7       69.10       69.33      4.80 o 
   5   6   7        7.63        5.72      3.41 o 
  -6   7   7        4.37        6.77      3.52 o 
  -5   7   7      194.31      185.03      4.46 o 
  -4   7   7      192.46      191.58      4.04 o 
  -3   7   7      131.05      131.64      3.17 o 
  -2   7   7      106.43      108.72      2.26 o 
  -1   7   7      154.80      157.16      2.63 o 
   0   7   7     3546.87     3884.60     45.60 o 
   1   7   7      247.66      236.84      3.30 o 
   2   7   7        1.05        1.40      1.25 o 
   3   7   7       79.56       74.42      3.28 o 
   4   7   7        0.23       -0.84      2.43 o 
   5   7   7        4.64        4.83      3.58 o 
  -6   8   7        1.80       -2.19      3.63 o 
  -5   8   7        1.34        1.16      2.59 o 
  -4   8   7     1297.77     1305.14     18.44 o 
  -3   8   7      294.36      292.59      4.94 o 
  -2   8   7      355.97      357.62      6.86 o 
  -1   8   7      403.96      400.42      5.09 o 
   0   8   7      163.75      168.73      2.58 o 
   1   8   7       21.80       21.26      1.27 o 
   2   8   7       39.30       40.45      1.82 o 
   3   8   7       60.58       61.81      2.45 o 
   4   8   7      123.18      137.03      4.17 o 
   5   8   7       27.59       28.97      4.38 o 
  -6   9   7        1.07       -1.16      4.09 o 
  -5   9   7       50.64       50.50      3.11 o 
  -4   9   7       70.48       66.62      4.35 o 
  -3   9   7     1057.00     1053.48     16.60 o 
  -2   9   7       19.03       16.67      1.58 o 
  -1   9   7       26.95       22.60      1.34 o 
   0   9   7      332.83      352.40      4.90 o 
   1   9   7      133.70      138.94      4.13 o 
   2   9   7       56.79       49.97      1.83 o 
   3   9   7        0.09       -1.39      1.94 o 
   4   9   7        8.19        8.51      3.07 o 
   5   9   7        0.06       -3.80      3.80 o 
  -5  10   7       52.98       57.13      4.26 o 
  -4  10   7      171.18      167.24      4.03 o 
  -3  10   7     1239.64     1234.02     17.43 o 
  -2  10   7        6.36        7.19      2.26 o 
  -1  10   7      290.42      305.24      4.52 o 
   0  10   7        0.25        1.01      1.28 o 
   1  10   7      174.56      178.66      2.93 o 
   2  10   7        3.76        4.87      1.56 o 
   3  10   7        1.10        0.88      2.04 o 
   4  10   7        4.13        4.62      3.21 o 
   5  10   7        2.30        4.14      4.06 o 
  -5  11   7        0.80       -1.54      3.24 o 
  -4  11   7      115.99      124.95      4.17 o 
  -3  11   7      531.59      523.96      8.81 o 
  -2  11   7       66.22       60.90      2.40 o 
  -1  11   7      306.00      322.16      5.12 o 
   0  11   7      167.39      171.43      4.09 o 
   1  11   7     1547.95     1515.69     19.08 o 
   2  11   7       33.09       38.73      2.77 o 
   3  11   7       29.82       33.72      2.35 o 
   4  11   7        8.95        7.01      3.45 o 
   5  11   7        7.63        4.60      4.80 o 
  -5  12   7       77.42       83.63      4.01 o 
  -4  12   7        8.70        9.52      2.82 o 
  -3  12   7      203.62      186.77      4.50 o 
  -2  12   7      313.60      316.10      5.75 o 
  -1  12   7        0.41       -1.65      1.66 o 
   0  12   7       54.06       54.50      2.75 o 
   1  12   7       84.68       87.25      2.58 o 
   2  12   7       26.07       32.38      1.88 o 
   3  12   7      220.97      205.71      7.06 o 
   4  12   7       61.25       61.96      4.08 o 
  -5  13   7        3.52       -1.41      3.65 o 
  -4  13   7        1.69       -0.53      2.95 o 
  -3  13   7        5.41       10.64      2.80 o 
  -2  13   7       84.60       72.75      3.56 o 
  -1  13   7       51.38       53.42      2.88 o 
   0  13   7       90.31       78.59      2.79 o 
   1  13   7      112.31      107.97      2.86 o 
   2  13   7      474.42      486.08      6.90 o 
   3  13   7        1.98        1.31      2.46 o 
   4  13   7        4.15        3.36      3.89 o 
  -4  14   7        0.10        0.36      3.42 o 
  -3  14   7       31.71       22.52      3.51 o 
  -2  14   7       21.01       19.37      2.65 o 
  -1  14   7        3.53        2.21      2.18 o 
   0  14   7        2.35        1.12      2.02 o 
   1  14   7        4.18        0.66      2.06 o 
   2  14   7      399.66      415.60      6.53 o 
   3  14   7       96.47       98.30      4.26 o 
   4  14   7        0.51       -4.06      4.06 o 
  -4  15   7        3.88        0.27      4.09 o 
  -3  15   7        6.94        4.20      3.11 o 
  -2  15   7        4.63        0.32      2.74 o 
  -1  15   7        0.33        3.06      2.61 o 
   0  15   7       31.03       34.64      2.65 o 
   1  15   7       19.16       13.71      2.34 o 
   2  15   7       27.48       29.82      2.67 o 
   3  15   7       99.03      103.78      4.47 o 
  -4  16   7        0.10        0.24      3.87 o 
  -3  16   7       48.61       47.57      5.51 o 
  -2  16   7       37.49       41.32      4.68 o 
  -1  16   7        0.08        0.67      2.89 o 
   0  16   7       66.93       63.48      3.14 o 
   1  16   7        1.37       -1.26      2.67 o 
   2  16   7       34.80       38.04      3.52 o 
   3  16   7       35.59       40.43      4.25 o 
  -3  17   7        2.83        6.38      3.55 o 
  -2  17   7        5.93        7.13      3.30 o 
  -1  17   7       73.63       72.02      3.71 o 
   0  17   7        0.68        1.30      2.91 o 
   1  17   7       91.68       99.36      4.09 o 
   2  17   7      102.54      116.62      5.23 o 
  -2  18   7        9.59        8.79      3.60 o 
  -1  18   7       22.23       26.64      5.65 o 
   0  18   7        2.70        4.55      3.21 o 
   1  18   7        7.38        7.73      3.22 o 
   2  18   7       33.98       43.93      4.29 o 
  -1  19   7        5.83        9.98      3.78 o 
   0  19   7       97.01       94.91      5.31 o 
   1  19   7      119.83      123.53      5.14 o 
  -6   0   8       58.52       56.90      4.59 o 
  -4   0   8      190.07      177.81     11.36 o 
  -2   0   8      213.65      211.02      4.14 o 
   0   0   8       10.12       13.85      1.08 o 
   2   0   8     1197.66     1358.16     27.04 o 
   4   0   8      175.24      194.74      5.95 o 
   6   0   8       74.76       94.09      7.40 o 
  -6   1   8       90.92       77.30      4.80 o 
  -5   1   8      129.18      114.50      4.64 o 
  -4   1   8       16.87       12.92      1.79 o 
  -3   1   8        1.40        3.11      1.10 o 
  -2   1   8     1229.52     1299.95     15.40 o 
  -1   1   8      406.20      405.48      5.00 o 
   0   1   8      274.77      249.60      3.23 o 
   1   1   8      110.10       94.36      2.26 o 
   2   1   8      308.88      307.02      4.88 o 
   3   1   8        1.94        1.09      1.65 o 
   4   1   8      201.73      203.28      4.30 o 
   5   1   8        3.82        2.03      2.73 o 
   6   1   8      121.56      146.86      9.39 o 
  -6   2   8       88.09       80.66      3.77 o 
  -5   2   8       45.48       51.80      2.82 o 
  -4   2   8        9.07        7.84      1.62 o 
  -3   2   8       12.46       15.76      1.14 o 
  -2   2   8      271.37      284.17      3.71 o 
  -1   2   8        3.38        4.70      0.70 o 
   0   2   8      810.82      819.29      9.79 o 
   1   2   8      115.80      105.95      1.77 o 
   2   2   8     2589.80     2686.33     34.17 o 
   3   2   8      366.32      360.41      5.80 o 
   4   2   8        2.44        1.69      2.15 o 
   5   2   8        5.88        4.69      2.77 o 
   6   2   8        4.95       -0.80      4.04 o 
  -6   3   8        3.23        1.92      3.24 o 
  -5   3   8      130.18      116.16      5.12 o 
  -4   3   8        5.01        6.71      1.64 o 
  -3   3   8      321.11      346.67      4.93 o 
  -2   3   8      237.42      221.68      3.05 o 
  -1   3   8     1646.14     1788.01     22.64 o 
   0   3   8      102.84       99.14      1.70 o 
   1   3   8      620.95      646.85      7.84 o 
   2   3   8        6.69        6.75      1.50 o 
   3   3   8      208.77      189.86      3.76 o 
   4   3   8       57.46       54.00      2.51 o 
   5   3   8       39.01       37.84      3.04 o 
   6   3   8        3.05       -0.23      4.07 o 
  -6   4   8        0.84        0.23      3.25 o 
  -5   4   8       33.29       35.47      3.01 o 
  -4   4   8       41.00       43.91      2.11 o 
  -3   4   8      125.97      155.72      2.83 o 
  -2   4   8      197.71      213.99      3.26 o 
  -1   4   8      888.64      934.10     11.95 o 
   0   4   8        8.56        8.46      0.84 o 
   1   4   8        0.45        0.21      0.88 o 
   2   4   8        2.48        2.83      1.20 o 
   3   4   8        5.41        4.92      1.73 o 
   4   4   8       37.51       38.22      2.44 o 
   5   4   8       31.87       29.23      2.99 o 
  -6   5   8       10.11       12.91      3.43 o 
  -5   5   8       10.17        6.77      2.64 o 
  -4   5   8      221.12      209.85      4.12 o 
  -3   5   8       54.17       54.39      2.07 o 
  -2   5   8      151.32      143.43      2.54 o 
  -1   5   8       24.86       24.69      1.18 o 
   0   5   8      599.47      605.10      7.37 o 
   1   5   8     6041.77     6082.31     71.30 o 
   2   5   8     1023.98     1028.72     13.36 o 
   3   5   8       25.74       23.50      1.89 o 
   4   5   8        6.31        6.65      2.24 o 
   5   5   8        2.30        1.85      3.49 o 
  -6   6   8        2.46        1.74      3.45 o 
  -5   6   8       70.21       80.66      3.75 o 
  -4   6   8     2790.63     2784.94     38.41 o 
  -3   6   8      240.87      233.68      4.16 o 
  -2   6   8        4.37        5.00      1.15 o 
  -1   6   8       16.76       16.44      1.12 o 
   0   6   8     1316.86     1401.90     16.64 o 
   1   6   8     1250.58     1255.60     14.97 o 
   2   6   8      111.23      106.21      2.44 o 
   3   6   8       24.14       21.57      1.95 o 
   4   6   8      301.86      288.80      7.17 o 
   5   6   8       40.22       46.20      3.90 o 
  -6   7   8        0.01        2.08      3.57 o 
  -5   7   8       20.04       16.30      2.65 o 
  -4   7   8      528.64      540.29      8.33 o 
  -3   7   8      202.60      199.40      3.83 o 
  -2   7   8      165.01      151.00      2.73 o 
  -1   7   8      292.03      298.02      4.66 o 
   0   7   8       16.36       15.08      1.03 o 
   1   7   8       70.34       70.74      2.41 o 
   2   7   8       42.68       40.45      1.60 o 
   3   7   8       13.94       10.84      2.13 o 
   4   7   8       13.46       18.29      2.71 o 
   5   7   8        7.35        2.03      4.33 o 
  -6   8   8       18.84       18.58      3.75 o 
  -5   8   8        1.60       -2.16      2.64 o 
  -4   8   8      314.80      303.30      5.37 o 
  -3   8   8      103.77       98.86      3.19 o 
  -2   8   8       37.37       36.97      3.01 o 
  -1   8   8        0.91        0.70      1.18 o 
   0   8   8      274.92      264.40      3.64 o 
   1   8   8       11.96       12.63      1.29 o 
   2   8   8       31.03       30.19      1.95 o 
   3   8   8      248.23      250.03      5.85 o 
   4   8   8       35.09       36.40      3.60 o 
   5   8   8        6.77        9.44      3.91 o 
  -6   9   8       28.37       40.51      4.05 o 
  -5   9   8      116.27      129.81      4.68 o 
  -4   9   8        6.86        7.04      2.32 o 
  -3   9   8      149.35      146.69      3.42 o 
  -2   9   8       82.70       72.84      3.85 o 
  -1   9   8      104.99      106.45      2.55 o 
   0   9   8      472.31      483.06      6.47 o 
   1   9   8        2.21        2.13      1.35 o 
   2   9   8       25.11       27.70      2.59 o 
   3   9   8       41.72       38.60      2.52 o 
   4   9   8       70.45       67.11      3.94 o 
   5   9   8       12.49        9.75      6.02 o 
  -5  10   8       20.97       22.35      2.99 o 
  -4  10   8       33.45       34.05      2.52 o 
  -3  10   8      733.01      729.06     11.87 o 
  -2  10   8      109.69      105.65      3.59 o 
  -1  10   8      416.89      436.96      6.53 o 
   0  10   8        2.44        0.85      1.51 o 
   1  10   8      720.44      715.75      9.34 o 
   2  10   8       38.08       38.52      2.05 o 
   3  10   8       13.95       13.18      2.21 o 
   4  10   8       16.14       14.65      3.36 o 
   5  10   8        0.10       -3.16      4.25 o 
  -5  11   8       95.05       86.12      5.83 o 
  -4  11   8       13.69       14.90      2.52 o 
  -3  11   8      118.34      113.70      3.30 o 
  -2  11   8      236.23      229.91      4.59 o 
  -1  11   8       50.64       53.21      2.18 o 
   0  11   8      157.10      152.49      3.25 o 
   1  11   8      911.88      896.00     11.57 o 
   2  11   8        4.77        5.71      2.01 o 
   3  11   8        4.21        2.25      2.29 o 
   4  11   8       12.02       13.66      3.55 o 
  -5  12   8        8.00       11.41      3.54 o 
  -4  12   8        0.00       -2.36      2.77 o 
  -3  12   8      111.19      102.49      3.32 o 
  -2  12   8      151.91      140.79      3.70 o 
  -1  12   8       34.00       37.33      2.63 o 
   0  12   8      271.14      274.46      4.68 o 
   1  12   8       53.23       55.42      2.24 o 
   2  12   8      210.53      209.49      4.26 o 
   3  12   8       36.45       31.39      2.63 o 
   4  12   8       30.28       27.98      3.91 o 
  -5  13   8        0.27        1.61      3.75 o 
  -4  13   8       30.76       29.57      3.34 o 
  -3  13   8      137.50      121.82      5.60 o 
  -2  13   8      672.93      619.95     10.05 o 
  -1  13   8        1.86        1.36      1.91 o 
   0  13   8      172.09      178.84      3.87 o 
   1  13   8        0.00       -0.19      1.98 o 
   2  13   8       46.04       56.43      2.60 o 
   3  13   8        2.70        1.44      2.64 o 
   4  13   8        7.67        5.27      4.02 o 
  -4  14   8        1.64        2.67      3.46 o 
  -3  14   8       94.13       85.44      4.12 o 
  -2  14   8      144.52      123.46      4.20 o 
  -1  14   8        0.80       -2.23      2.23 o 
   0  14   8        1.76        3.35      2.11 o 
   1  14   8        3.05        0.04      2.19 o 
   2  14   8        1.02        1.01      2.67 o 
   3  14   8       31.89       35.81      3.05 o 
   4  14   8        1.20        1.33      5.04 o 
  -4  15   8        0.87        2.13      3.74 o 
  -3  15   8       54.85       51.09      3.59 o 
  -2  15   8        5.96        7.26      2.86 o 
  -1  15   8       30.20       36.61      2.94 o 
   0  15   8       23.55       24.04      3.14 o 
   1  15   8      190.27      179.71      4.18 o 
   2  15   8       58.91       59.01      3.33 o 
   3  15   8       27.10       30.16      4.11 o 
  -3  16   8       51.48       43.68      3.68 o 
  -2  16   8        0.47       -2.62      3.05 o 
  -1  16   8      100.88       91.46      4.22 o 
   0  16   8       28.93       28.67      3.30 o 
   1  16   8       16.27       17.25      2.66 o 
   2  16   8       39.22       36.00      3.40 o 
   3  16   8        0.31        4.14      4.19 o 
  -3  17   8        0.33        1.58      3.64 o 
  -2  17   8        9.42        7.58      3.36 o 
  -1  17   8        0.06        0.14      3.17 o 
   0  17   8        2.91        2.08      2.97 o 
   1  17   8        7.34        0.70      3.03 o 
   2  17   8       18.86       21.01      3.96 o 
  -2  18   8        0.94        1.03      3.62 o 
  -1  18   8        1.04       -0.14      3.77 o 
   0  18   8      113.16      125.45      6.73 o 
   1  18   8       10.32        8.79      3.41 o 
  -1  19   8       19.79       22.90      4.04 o 
   0  19   8       20.60       31.29      4.09 o 
  -5   0   9      367.25      319.58      8.10 o 
  -3   0   9        0.05        0.40      1.60 o 
  -1   0   9        2.62        3.58      1.48 o 
   1   0   9      618.80      606.50     10.45 o 
   3   0   9      158.62      178.38      8.38 o 
   5   0   9        4.37        2.08      4.12 o 
  -6   1   9       54.09       50.78      3.57 o 
  -5   1   9       12.97       12.93      2.35 o 
  -4   1   9        6.07        6.09      1.79 o 
  -3   1   9        3.80        2.54      1.13 o 
  -2   1   9       25.83       26.10      1.74 o 
  -1   1   9      605.89      649.85      7.87 o 
   0   1   9       19.80       18.34      0.88 o 
   1   1   9       11.72       15.67      1.08 o 
   2   1   9       10.83        7.79      2.11 o 
   3   1   9       10.16       13.80      1.98 o 
   4   1   9        9.61       10.28      2.25 o 
   5   1   9        1.31        2.01      2.88 o 
  -6   2   9       12.70       11.73      3.36 o 
  -5   2   9       40.72       45.01      2.86 o 
  -4   2   9        2.07       -0.97      1.77 o 
  -3   2   9      156.52      161.93      3.07 o 
  -2   2   9     2367.88     2484.65     29.29 o 
  -1   2   9      561.29      589.06      7.17 o 
   0   2   9      348.52      324.52      4.14 o 
   1   2   9       12.91       11.72      0.92 o 
   2   2   9       16.99       26.21      1.30 o 
   3   2   9       15.60       12.26      1.82 o 
   4   2   9       22.16       25.42      2.38 o 
   5   2   9        7.63        6.59      2.89 o 
  -6   3   9        2.49        0.26      3.29 o 
  -5   3   9      397.84      391.14      7.23 o 
  -4   3   9        0.70        0.20      1.75 o 
  -3   3   9      110.62      112.86      2.48 o 
  -2   3   9      441.90      458.52      5.73 o 
  -1   3   9        0.17       -0.07      0.95 o 
   0   3   9        0.63        1.86      0.84 o 
   1   3   9     1059.83     1075.51     12.84 o 
   2   3   9      664.99      677.14      8.97 o 
   3   3   9        1.20        0.90      1.79 o 
   4   3   9       49.76       45.07      2.59 o 
   5   3   9        2.37       -1.72      2.92 o 
  -6   4   9       28.82       32.37      3.55 o 
  -5   4   9      144.47      139.81      4.23 o 
  -4   4   9        9.82        9.76      1.95 o 
  -3   4   9       11.87       14.17      1.81 o 
  -2   4   9       67.81       61.85      1.82 o 
  -1   4   9      417.04      411.05      5.57 o 
   0   4   9        4.92        4.18      0.90 o 
   1   4   9      492.17      511.62      6.33 o 
   2   4   9     1569.95     1508.08     19.36 o 
   3   4   9       33.57       38.61      2.06 o 
   4   4   9        1.91        1.58      2.56 o 
   5   4   9       42.34       36.20      3.43 o 
  -6   5   9        1.36        4.98      3.43 o 
  -5   5   9       24.69       23.20      2.81 o 
  -4   5   9       39.84       43.30      2.66 o 
  -3   5   9      238.84      233.37      5.36 o 
  -2   5   9      252.57      274.89      4.14 o 
  -1   5   9     1293.22     1363.74     17.39 o 
   0   5   9      187.77      208.66      2.95 o 
   1   5   9     1746.95     1711.20     20.28 o 
   2   5   9       12.79       14.12      1.40 o 
   3   5   9       13.30       13.16      1.92 o 
   4   5   9        0.28       -0.40      2.55 o 
   5   5   9       13.58        6.35      4.09 o 
  -6   6   9       33.10       39.75      3.97 o 
  -5   6   9       11.24        7.34      2.77 o 
  -4   6   9      610.79      645.15      9.63 o 
  -3   6   9      168.87      171.90      4.06 o 
  -2   6   9        9.17        8.58      1.33 o 
  -1   6   9      116.58      113.28      2.27 o 
   0   6   9      162.19      168.71      3.37 o 
   1   6   9       49.53       51.68      1.66 o 
   2   6   9      135.94      138.20      2.84 o 
   3   6   9      597.83      603.66      9.86 o 
   4   6   9       95.34       97.58      3.91 o 
   5   6   9       57.97       50.63      4.12 o 
  -6   7   9       10.18        8.19      3.68 o 
  -5   7   9       16.83        9.37      2.90 o 
  -4   7   9        0.86       -0.23      2.13 o 
  -3   7   9        6.51        5.61      1.80 o 
  -2   7   9       13.89       13.34      1.52 o 
  -1   7   9        0.21        0.10      1.17 o 
   0   7   9      193.76      195.02      2.90 o 
   1   7   9       49.67       50.85      2.02 o 
   2   7   9       44.87       43.59      1.91 o 
   3   7   9      291.26      277.12      5.43 o 
   4   7   9      193.09      196.36      4.96 o 
   5   7   9       13.30       13.07      3.89 o 
  -6   8   9        5.94        4.29      3.74 o 
  -5   8   9        1.56       -2.73      2.73 o 
  -4   8   9      620.46      617.03      9.37 o 
  -3   8   9       24.38       21.72      1.96 o 
  -2   8   9       57.78       55.47      2.76 o 
  -1   8   9        4.20        4.77      1.29 o 
   0   8   9       48.47       48.33      1.60 o 
   1   8   9        4.02        3.28      1.77 o 
   2   8   9        3.52        1.46      1.71 o 
   3   8   9       25.20       27.05      2.46 o 
   4   8   9       23.39       22.68      3.16 o 
   5   8   9      103.84      115.10      5.71 o 
  -5   9   9        1.23        0.37      2.86 o 
  -4   9   9      207.01      200.06      5.32 o 
  -3   9   9      213.85      206.95      4.58 o 
  -2   9   9       38.41       35.54      2.04 o 
  -1   9   9        2.15        0.49      1.37 o 
   0   9   9      104.14      103.81      3.49 o 
   1   9   9      421.46      415.70      7.36 o 
   2   9   9       57.57       54.77      2.30 o 
   3   9   9       97.52      103.28      3.65 o 
   4   9   9        1.54        3.69      2.96 o 
   5   9   9        1.01       -1.31      4.17 o 
  -5  10   9        0.35       -0.12      2.96 o 
  -4  10   9      370.34      366.14      6.33 o 
  -3  10   9      279.81      274.72      4.94 o 
  -2  10   9        1.62        3.31      1.74 o 
  -1  10   9       72.38       73.68      3.97 o 
   0  10   9       66.10       69.04      2.50 o 
   1  10   9        2.64        1.71      1.54 o 
   2  10   9       75.67       75.83      2.96 o 
   3  10   9       85.92       89.34      3.79 o 
   4  10   9        0.74        0.57      3.12 o 
   5  10   9        0.48       -0.25      8.39 o 
  -5  11   9       48.73       46.16      3.68 o 
  -4  11   9        4.99        3.89      2.33 o 
  -3  11   9      179.37      173.69      5.14 o 
  -2  11   9      117.25      130.09      5.44 o 
  -1  11   9      162.49      163.50      3.43 o 
   0  11   9      270.19      273.77      5.06 o 
   1  11   9      189.90      188.58      3.79 o 
   2  11   9      142.74      138.93      3.52 o 
   3  11   9        0.71       -0.18      2.84 o 
   4  11   9       23.07       19.53      3.76 o 
  -5  12   9        2.78        3.68      3.57 o 
  -4  12   9       58.90       54.35      3.27 o 
  -3  12   9        0.06       -0.78      2.23 o 
  -2  12   9       25.54       33.18      2.37 o 
  -1  12   9        6.45        3.57      1.86 o 
   0  12   9      257.20      248.93      4.58 o 
   1  12   9      437.63      435.49      7.42 o 
   2  12   9        0.50       -2.21      2.21 o 
   3  12   9       40.38       43.27      3.62 o 
   4  12   9        0.06       -1.30      3.83 o 
  -4  13   9       15.72       16.38      3.41 o 
  -3  13   9       11.20        9.62      3.44 o 
  -2  13   9       81.50       85.09      3.52 o 
  -1  13   9        2.33        2.07      2.39 o 
   0  13   9       18.41       18.29      2.10 o 
   1  13   9       64.32       58.72      2.58 o 
   2  13   9        2.62        0.45      2.60 o 
   3  13   9       75.97       81.28      3.67 o 
   4  13   9        0.05       -4.01      4.01 o 
  -4  14   9        3.39        1.14      3.51 o 
  -3  14   9        1.32       -0.07      3.02 o 
  -2  14   9      176.09      166.69      4.74 o 
  -1  14   9        0.34        0.50      2.35 o 
   0  14   9        0.22       -2.17      2.17 o 
   1  14   9       41.49       43.48      2.54 o 
   2  14   9        2.98        5.76      2.84 o 
   3  14   9      366.52      350.80      8.07 o 
  -4  15   9       10.86        3.43      4.49 o 
  -3  15   9       26.85       30.78      3.47 o 
  -2  15   9       80.90       74.27      3.52 o 
  -1  15   9        0.27       -0.94      2.75 o 
   0  15   9        1.95       -0.55      2.44 o 
   1  15   9        0.31       -2.36      2.45 o 
   2  15   9       98.27      104.03      4.33 o 
   3  15   9        0.23        1.94      4.69 o 
  -3  16   9       17.49       12.16      3.64 o 
  -2  16   9       19.09        9.93      3.19 o 
  -1  16   9       44.36       49.83      3.41 o 
   0  16   9       22.56       18.96      2.91 o 
   1  16   9        1.68        1.76      2.69 o 
   2  16   9       18.58       17.25      3.39 o 
  -3  17   9        4.23        4.75      3.81 o 
  -2  17   9       28.39       36.36      3.67 o 
  -1  17   9        9.56        9.13      3.38 o 
   0  17   9       30.24       29.06      3.19 o 
   1  17   9       26.92       20.96      3.31 o 
   2  17   9        4.86        3.33      3.64 o 
  -2  18   9        7.36        7.86      3.77 o 
  -1  18   9        0.26        3.89      3.65 o 
   0  18   9        0.65       -1.40      3.62 o 
   1  18   9        8.53        9.11      3.55 o 
  -6   0  10        2.62        2.28      5.38 o 
  -4   0  10       15.88       15.21      2.66 o 
  -2   0  10       50.04       51.66      2.27 o 
   0   0  10       37.33       37.55      2.08 o 
   2   0  10      284.39      284.97      6.66 o 
   4   0  10       80.71       88.93      5.51 o 
  -6   1  10        8.46        2.62      3.75 o 
  -5   1  10       21.17       23.28      3.14 o 
  -4   1  10        5.05        2.40      1.84 o 
  -3   1  10      137.63      154.96      3.31 o 
  -2   1  10      410.15      395.75      5.05 o 
  -1   1  10        3.26        4.08      0.88 o 
   0   1  10       17.24       16.21      0.96 o 
   1   1  10       13.27       15.83      1.27 o 
   2   1  10       15.38       13.31      2.60 o 
   3   1  10      525.59      564.83      8.61 o 
   4   1  10        0.04       -0.32      2.31 o 
   5   1  10        0.05        4.03      3.02 o 
  -6   2  10        6.69        5.03      3.35 o 
  -5   2  10      104.01      108.53      4.00 o 
  -4   2  10       19.28       20.34      2.22 o 
  -3   2  10      204.73      190.00      3.26 o 
  -2   2  10      394.54      370.71      4.77 o 
  -1   2  10      166.58      185.25      2.67 o 
   0   2  10      242.51      237.53      3.24 o 
   1   2  10      224.85      238.18      3.98 o 
   2   2  10       31.39       37.65      1.74 o 
   3   2  10        1.28       -0.11      1.83 o 
   4   2  10       21.77       20.74      2.46 o 
   5   2  10        3.31        2.13      3.07 o 
  -6   3  10        0.01        0.85      3.40 o 
  -5   3  10        2.89        7.01      2.65 o 
  -4   3  10        2.13        2.19      2.16 o 
  -3   3  10       31.09       33.28      1.91 o 
  -2   3  10       25.40       24.34      1.10 o 
  -1   3  10        1.86        1.40      0.90 o 
   0   3  10     2993.57     3026.69     37.50 o 
   1   3  10      117.02      122.39      2.15 o 
   2   3  10      112.75      107.52      2.76 o 
   3   3  10        1.09        0.11      1.87 o 
   4   3  10       38.87       40.14      2.62 o 
   5   3  10        0.00       -2.87      3.04 o 
  -6   4  10        9.71       16.37      3.25 o 
  -5   4  10        9.89       14.20      2.81 o 
  -4   4  10       46.27       40.61      2.24 o 
  -3   4  10       88.38       85.46      2.83 o 
  -2   4  10      140.25      147.88      4.02 o 
  -1   4  10      203.17      207.95      3.22 o 
   0   4  10       89.55       94.78      1.89 o 
   1   4  10      332.80      355.48      4.62 o 
   2   4  10      741.89      747.45     10.86 o 
   3   4  10       35.01       30.73      2.10 o 
   4   4  10        5.18        1.89      2.59 o 
   5   4  10        0.04       -3.30      3.30 o 
  -6   5  10       15.65       16.71      3.60 o 
  -5   5  10      136.88      140.48      4.38 o 
  -4   5  10       90.06       92.52      3.14 o 
  -3   5  10      270.35      272.90      5.01 o 
  -2   5  10       10.09       11.56      1.51 o 
  -1   5  10        0.66       -0.05      1.13 o 
   0   5  10       29.78       31.70      1.19 o 
   1   5  10        9.57        9.20      1.16 o 
   2   5  10        5.64        4.65      1.47 o 
   3   5  10      371.77      371.82      6.16 o 
   4   5  10      264.52      255.81      5.60 o 
   5   5  10        3.32        2.18      3.75 o 
  -6   6  10        1.93       -0.23      3.62 o 
  -5   6  10       11.76        6.32      2.87 o 
  -4   6  10        0.63       -1.57      2.12 o 
  -3   6  10     1342.67     1346.54     18.87 o 
  -2   6  10      117.85      111.55      2.89 o 
  -1   6  10      575.92      603.25      8.01 o 
   0   6  10      500.76      529.71      6.60 o 
   1   6  10      255.29      245.85      3.52 o 
   2   6  10       51.40       47.67      2.35 o 
   3   6  10        4.17        1.31      2.21 o 
   4   6  10        0.48       -1.44      2.72 o 
   5   6  10       14.13       15.89      4.11 o 
  -6   7  10        0.01       -0.88      5.02 o 
  -5   7  10       10.95        8.86      3.01 o 
  -4   7  10      344.31      343.12      5.52 o 
  -3   7  10        4.24        1.96      1.86 o 
  -2   7  10       15.45       18.95      1.81 o 
  -1   7  10        0.00       -0.38      1.27 o 
   0   7  10       19.30       19.67      1.33 o 
   1   7  10     2154.76     2258.17     26.69 o 
   2   7  10      160.84      148.98      3.35 o 
   3   7  10       96.86       96.75      3.60 o 
   4   7  10       41.51       42.12      3.11 o 
   5   7  10       49.11       43.32      4.35 o 
  -5   8  10        2.60        3.47      3.12 o 
  -4   8  10       48.24       52.16      2.63 o 
  -3   8  10      712.77      709.86     10.42 o 
  -2   8  10       99.86       99.51      2.90 o 
  -1   8  10       17.94       16.66      1.42 o 
   0   8  10        1.91        4.33      1.34 o 
   1   8  10       75.86       80.17      2.36 o 
   2   8  10        4.66        3.57      1.86 o 
   3   8  10       43.91       43.64      2.73 o 
   4   8  10       64.56       62.79      3.86 o 
   5   8  10      134.03      135.42      6.16 o 
  -5   9  10        0.08       -0.89      2.94 o 
  -4   9  10      202.31      202.29      6.84 o 
  -3   9  10      163.43      171.64      5.80 o 
  -2   9  10       83.02       84.23      2.74 o 
  -1   9  10       15.71       17.29      2.40 o 
   0   9  10       10.91       10.72      1.70 o 
   1   9  10        0.58       -1.50      1.50 o 
   2   9  10      127.63      128.77      3.40 o 
   3   9  10        0.00       -1.65      2.50 o 
   4   9  10        9.95        6.00      3.10 o 
   5   9  10        0.30        5.43      8.63 o 
  -5  10  10       28.00       28.20      3.14 o 
  -4  10  10       40.16       38.39      2.71 o 
  -3  10  10       17.65       16.45      2.14 o 
  -2  10  10       57.38       56.45      2.39 o 
  -1  10  10       38.21       37.67      2.22 o 
   0  10  10        0.14       -1.35      1.85 o 
   1  10  10       61.88       63.55      2.48 o 
   2  10  10     1951.37     2013.58     29.54 o 
   3  10  10       58.26       64.91      3.14 o 
   4  10  10       15.99       17.86      3.34 o 
  -5  11  10       51.32       46.15      3.72 o 
  -4  11  10       52.66       51.82      2.95 o 
  -3  11  10      191.17      204.81      4.30 o 
  -2  11  10      429.40      394.50      6.84 o 
  -1  11  10      101.81      101.15      3.40 o 
   0  11  10      292.47      297.47      5.48 o 
   1  11  10       25.24       25.76      2.01 o 
   2  11  10     1107.95     1119.52     22.50 o 
   3  11  10       78.93       85.14      3.60 o 
   4  11  10       15.66       16.17      3.95 o 
  -5  12  10        3.01        6.84      3.70 o 
  -4  12  10        0.82       -0.17      3.03 o 
  -3  12  10       42.46       43.23      4.22 o 
  -2  12  10        0.44        2.12      2.24 o 
  -1  12  10        0.47        1.99      2.07 o 
   0  12  10       21.87       24.61      2.08 o 
   1  12  10        0.01        0.42      2.04 o 
   2  12  10       11.42       10.08      2.61 o 
   3  12  10        7.53        7.92      2.99 o 
   4  12  10       25.41       15.72      4.15 o 
  -4  13  10        7.60        9.40      3.50 o 
  -3  13  10       24.92       19.49      3.05 o 
  -2  13  10       17.29       13.38      2.51 o 
  -1  13  10       42.79       34.23      2.70 o 
   0  13  10        4.89        4.28      2.13 o 
   1  13  10      125.62      130.35      3.57 o 
   2  13  10       26.55       28.76      2.93 o 
   3  13  10      169.32      167.83      6.77 o 
  -4  14  10       27.94       29.87      3.80 o 
  -3  14  10      160.70      140.05      4.91 o 
  -2  14  10       62.18       51.51      3.23 o 
  -1  14  10      217.88      197.82      4.66 o 
   0  14  10       73.57       67.59      2.78 o 
   1  14  10        0.54        1.64      2.40 o 
   2  14  10       85.43       97.86      3.99 o 
   3  14  10       80.29       88.61      4.81 o 
  -3  15  10        7.64        2.59      3.39 o 
  -2  15  10       11.20       20.08      3.27 o 
  -1  15  10        0.08        3.06      2.91 o 
   0  15  10        1.75        1.49      2.46 o 
   1  15  10        6.80        2.87      2.60 o 
   2  15  10       47.45       60.87      3.64 o 
   3  15  10        9.42        5.82      4.21 o 
  -3  16  10       36.65       32.94      5.19 o 
  -2  16  10        3.45       -2.10      3.22 o 
  -1  16  10        1.06        6.02      4.53 o 
   0  16  10        0.00        5.72      2.98 o 
   1  16  10        0.18        2.17      2.83 o 
   2  16  10        0.25       -1.58      3.67 o 
  -2  17  10       10.96        7.88      3.53 o 
  -1  17  10        0.91        3.56      3.42 o 
   0  17  10       60.95       59.85      3.91 o 
   1  17  10       30.50       35.01      4.31 o 
  -1  18  10        0.21       -3.00      3.73 o 
   0  18  10        0.06       -0.25      3.78 o 
  -5   0  11       79.70      102.06      6.51 o 
  -3   0  11      347.26      371.41      7.00 o 
  -1   0  11     1541.07     1559.99     26.16 o 
   1   0  11      190.40      203.23      4.19 o 
   3   0  11        4.56        6.61      3.03 o 
   5   0  11       25.20       18.25      4.56 o 
  -6   1  11       51.29       56.22      4.28 o 
  -5   1  11        0.24       -0.91      3.02 o 
  -4   1  11        8.77        7.42      2.19 o 
  -3   1  11        0.32        0.21      1.43 o 
  -2   1  11       20.05       20.51      1.18 o 
  -1   1  11      143.37      166.41      2.53 o 
   0   1  11       83.19       83.56      1.78 o 
   1   1  11       92.23       88.99      1.91 o 
   2   1  11       52.16       52.97      2.20 o 
   3   1  11      150.98      163.69      3.71 o 
   4   1  11      109.36       97.61      3.61 o 
   5   1  11        0.00       -3.50      3.50 o 
  -6   2  11        5.78        7.85      3.93 o 
  -5   2  11      149.46      146.64      5.89 o 
  -4   2  11       14.07       13.56      2.26 o 
  -3   2  11       37.48       40.23      2.14 o 
  -2   2  11      256.23      281.45      3.84 o 
  -1   2  11      126.48      132.00      2.21 o 
   0   2  11       41.43       43.87      1.42 o 
   1   2  11      279.86      296.10      3.97 o 
   2   2  11       80.89       89.14      2.67 o 
   3   2  11      413.74      382.46      6.28 o 
   4   2  11      201.53      193.02      4.47 o 
   5   2  11        6.11        4.24      3.20 o 
  -6   3  11        0.38        3.94      4.02 o 
  -5   3  11       67.82       70.81      6.32 o 
  -4   3  11      746.38      745.60     12.07 o 
  -3   3  11      160.03      152.53      3.33 o 
  -2   3  11       11.05       11.78      1.34 o 
  -1   3  11        4.62        5.67      1.00 o 
   0   3  11     1170.09     1205.62     14.39 o 
   1   3  11      454.10      452.00      5.72 o 
   2   3  11       59.63       60.19      3.24 o 
   3   3  11        6.18        5.25      2.01 o 
   4   3  11       44.64       39.11      2.75 o 
   5   3  11        7.09        9.18      3.26 o 
  -6   4  11        0.09       -1.85      3.53 o 
  -5   4  11        8.60       11.17      2.88 o 
  -4   4  11       46.46       53.75      2.41 o 
  -3   4  11       32.68       38.12      1.95 o 
  -2   4  11      543.17      594.36      7.95 o 
  -1   4  11        1.65        1.23      1.19 o 
   0   4  11      395.25      398.09      5.11 o 
   1   4  11      204.47      207.93      3.37 o 
   2   4  11      110.77      115.81      2.99 o 
   3   4  11       87.47       88.67      3.16 o 
   4   4  11        3.34        4.13      2.57 o 
   5   4  11        5.43        4.34      3.51 o 
  -6   5  11        1.20       -0.61      4.07 o 
  -5   5  11        0.16       -0.28      2.86 o 
  -4   5  11        3.01        0.94      2.34 o 
  -3   5  11      957.10      933.73     13.32 o 
  -2   5  11      143.19      152.50      3.15 o 
  -1   5  11       14.64       17.24      1.65 o 
   0   5  11        5.79        7.86      1.13 o 
   1   5  11       69.57       76.94      2.00 o 
   2   5  11     1014.00      959.05     13.79 o 
   3   5  11      224.28      227.05      8.37 o 
   4   5  11        0.83        0.96      2.84 o 
   5   5  11        1.33        4.55      3.59 o 
  -6   6  11        1.19        1.25      3.76 o 
  -5   6  11       70.76       70.27      3.62 o 
  -4   6  11       73.83       66.42      2.79 o 
  -3   6  11     1949.42     1965.53     27.26 o 
  -2   6  11       61.40       56.44      2.65 o 
  -1   6  11        0.35        1.06      1.32 o 
   0   6  11       90.49       92.03      2.23 o 
   1   6  11      541.37      577.08      7.23 o 
   2   6  11      612.56      611.01     12.89 o 
   3   6  11      245.91      246.72      6.15 o 
   4   6  11        0.47       -1.62      2.89 o 
   5   6  11       19.80        7.34      3.76 o 
  -6   7  11        3.19        5.10      8.06 o 
  -5   7  11        2.79        2.19      3.39 o 
  -4   7  11       38.90       40.84      2.54 o 
  -3   7  11      134.27      123.83      3.39 o 
  -2   7  11       27.80       26.87      2.22 o 
  -1   7  11       52.65       50.75      1.82 o 
   0   7  11       17.64       16.79      1.42 o 
   1   7  11      452.55      456.02      6.26 o 
   2   7  11      111.53      107.03      3.68 o 
   3   7  11        5.30        5.83      2.44 o 
   4   7  11       23.10       17.29      3.10 o 
   5   7  11        0.20       -4.15      4.15 o 
  -5   8  11        5.57        3.16      3.30 o 
  -4   8  11       92.10       83.48      3.32 o 
  -3   8  11      104.67      106.83      3.21 o 
  -2   8  11        9.67       10.36      1.76 o 
  -1   8  11       76.97       70.60      2.38 o 
   0   8  11      131.53      134.33      2.96 o 
   1   8  11      907.53      887.25     12.40 o 
   2   8  11      496.15      494.05      8.31 o 
   3   8  11        0.03       -0.31      2.50 o 
   4   8  11       65.12       69.12      4.10 o 
  -5   9  11       22.86       24.70      3.16 o 
  -4   9  11        8.58       10.21      3.19 o 
  -3   9  11       33.07       28.28      2.22 o 
  -2   9  11       17.86       19.16      1.90 o 
  -1   9  11        1.90        3.54      1.68 o 
   0   9  11        8.59        5.80      1.69 o 
   1   9  11       76.63       83.77      3.52 o 
   2   9  11       54.51       57.60      5.25 o 
   3   9  11      102.49      114.97      4.56 o 
   4   9  11       52.35       49.04      3.53 o 
  -5  10  11        0.08        0.72      3.12 o 
  -4  10  11        3.78        6.50      3.13 o 
  -3  10  11       32.93       34.33      2.32 o 
  -2  10  11     1107.46     1088.59     16.62 o 
  -1  10  11        1.27       -1.44      1.76 o 
   0  10  11       12.80       15.12      1.97 o 
   1  10  11       32.51       33.51      2.24 o 
   2  10  11      425.97      409.52      9.58 o 
   3  10  11       31.20       30.32      3.03 o 
   4  10  11        8.33        1.28      3.43 o 
  -5  11  11        4.66        4.94      4.00 o 
  -4  11  11      177.53      169.72      4.44 o 
  -3  11  11       53.15       56.68      3.56 o 
  -2  11  11      201.46      178.35      5.34 o 
  -1  11  11       11.56        9.73      1.95 o 
   0  11  11       90.09       86.62      2.93 o 
   1  11  11       12.10       11.73      2.03 o 
   2  11  11      461.83      472.80      9.41 o 
   3  11  11       66.74       67.65      3.43 o 
   4  11  11        0.07        5.75      4.23 o 
  -4  12  11      140.07      140.97      4.72 o 
  -3  12  11       45.30       40.84      5.38 o 
  -2  12  11        2.23        2.34      2.33 o 
  -1  12  11        0.68       -1.23      2.19 o 
   0  12  11       59.76       54.61      2.37 o 
   1  12  11       34.86       25.94      2.52 o 
   2  12  11      134.82      150.32      5.58 o 
   3  12  11       50.82       40.67      3.74 o 
   4  12  11       63.10       74.13      4.89 o 
  -4  13  11       20.48       20.07      3.70 o 
  -3  13  11       13.73       17.00      3.13 o 
  -2  13  11       18.74       16.41      2.63 o 
  -1  13  11      492.29      435.42      7.56 o 
   0  13  11        2.94        0.44      2.16 o 
   1  13  11      123.16      112.02      4.00 o 
   2  13  11       52.40       58.71      4.33 o 
   3  13  11        1.14        0.28      3.65 o 
  -4  14  11        0.01        3.43      5.07 o 
  -3  14  11      141.66      126.98      4.86 o 
  -2  14  11        0.18       -0.83      2.66 o 
  -1  14  11        9.27        8.53      2.58 o 
   0  14  11        0.00       -1.47      2.34 o 
   1  14  11       18.74       21.55      2.89 o 
   2  14  11       36.18       42.62      5.60 o 
   3  14  11       27.51       29.41      4.21 o 
  -3  15  11       38.61       35.11      3.77 o 
  -2  15  11       16.22       14.71      3.23 o 
  -1  15  11        4.34        7.26      2.79 o 
   0  15  11       94.34       89.92      3.50 o 
   1  15  11        0.26       -2.91      3.70 o 
   2  15  11        0.05       -1.94      3.32 o 
  -3  16  11        0.08       -3.19      3.80 o 
  -2  16  11       37.66       30.38      3.60 o 
  -1  16  11        9.80        5.13      3.32 o 
   0  16  11        4.65        1.72      3.03 o 
   1  16  11        5.62        6.38      3.24 o 
   2  16  11        6.64        7.98      3.73 o 
  -2  17  11        2.75       -1.05      3.67 o 
  -1  17  11        1.30        2.10      3.55 o 
   0  17  11       21.78       31.52      3.71 o 
   1  17  11        3.74       -1.16      3.88 o 
  -6   0  12       81.00       74.45      6.45 o 
  -4   0  12      167.66      138.07      9.91 o 
  -2   0  12      307.62      306.56      5.89 o 
   0   0  12       16.58       19.37      1.66 o 
   2   0  12        8.35        6.80      2.42 o 
   4   0  12      130.04      118.69      7.55 o 
  -6   1  12       28.49       33.19      4.24 o 
  -5   1  12      251.38      257.35      6.53 o 
  -4   1  12       62.01       64.13      4.11 o 
  -3   1  12        3.02        4.02      1.72 o 
  -2   1  12       45.09       46.09      1.53 o 
  -1   1  12       34.87       35.43      1.26 o 
   0   1  12       11.96       10.34      1.13 o 
   1   1  12       58.51       47.72      1.60 o 
   2   1  12       35.72       36.03      2.59 o 
   3   1  12      239.90      221.42      4.67 o 
   4   1  12       33.29       36.75      3.64 o 
   5   1  12        2.95       -0.62      3.40 o 
  -6   2  12       25.01       33.90      4.24 o 
  -5   2  12       40.09       25.08      5.45 o 
  -4   2  12      386.78      384.06      6.98 o 
  -3   2  12        1.06        2.49      1.74 o 
  -2   2  12      251.41      280.76      4.22 o 
  -1   2  12      483.63      504.71      6.32 o 
   0   2  12      339.73      333.28      4.41 o 
   1   2  12       95.81       98.25      2.11 o 
   2   2  12        0.00       -1.72      1.72 o 
   3   2  12       68.79       76.23      3.99 o 
   4   2  12       14.85       12.34      2.68 o 
   5   2  12       11.55       16.90      3.20 o 
  -6   3  12       29.66       34.79      4.32 o 
  -5   3  12       99.57       95.98      6.98 o 
  -4   3  12     1692.39     1695.53     26.06 o 
  -3   3  12       85.17       85.18      2.91 o 
  -2   3  12      305.02      299.40      4.46 o 
  -1   3  12      321.99      334.72      4.42 o 
   0   3  12        1.24        1.92      1.14 o 
   1   3  12        7.65        6.96      1.25 o 
   2   3  12       17.98       25.37      2.52 o 
   3   3  12       47.30       39.33      2.36 o 
   4   3  12       16.82        9.98      2.75 o 
   5   3  12       25.06       25.49      3.82 o 
  -6   4  12       21.18       15.82      4.24 o 
  -5   4  12       13.26       18.55      2.97 o 
  -4   4  12       21.67       17.54      2.64 o 
  -3   4  12      156.74      147.36      3.40 o 
  -2   4  12       79.79       72.45      2.20 o 
  -1   4  12       39.77       42.07      1.87 o 
   0   4  12      154.96      138.46      2.47 o 
   1   4  12      179.95      170.84      2.83 o 
   2   4  12      102.75      108.33      3.02 o 
   3   4  12      256.44      268.26      5.07 o 
   4   4  12        9.30        4.29      2.96 o 
   5   4  12       12.47       15.23      3.77 o 
  -6   5  12       26.35       18.19      5.12 o 
  -5   5  12       51.50       56.54      4.02 o 
  -4   5  12       39.06       43.47      3.53 o 
  -3   5  12       78.48       83.77      4.04 o 
  -2   5  12       92.73       97.26      2.46 o 
  -1   5  12      130.24      142.08      3.75 o 
   0   5  12       10.32        8.18      1.33 o 
   1   5  12       58.57       65.72      2.24 o 
   2   5  12      484.96      474.95      6.82 o 
   3   5  12       53.06       44.33      2.73 o 
   4   5  12       17.90       13.69      3.05 o 
   5   5  12       33.67       34.98      3.97 o 
  -5   6  12        0.80        2.77      3.10 o 
  -4   6  12       38.27       41.98      2.77 o 
  -3   6  12      451.05      448.38      8.74 o 
  -2   6  12      243.48      251.19      4.40 o 
  -1   6  12      271.78      276.76      4.22 o 
   0   6  12       26.78       26.19      1.50 o 
   1   6  12        0.17        1.09      1.50 o 
   2   6  12       71.13       73.40      3.17 o 
   3   6  12       66.20       70.15      3.12 o 
   4   6  12       36.53       29.91      3.29 o 
   5   6  12        9.12        8.38      4.40 o 
  -5   7  12        0.37       -3.26      3.26 o 
  -4   7  12        1.78        1.85      2.34 o 
  -3   7  12       30.31       29.34      2.81 o 
  -2   7  12        2.24        0.60      1.74 o 
  -1   7  12       36.43       42.81      1.73 o 
   0   7  12       41.14       40.59      2.38 o 
   1   7  12      632.16      639.78     10.19 o 
   2   7  12      378.36      364.56      7.50 o 
   3   7  12       19.86       17.42      2.68 o 
   4   7  12       39.91       38.93      3.40 o 
  -5   8  12        4.69        5.47      3.33 o 
  -4   8  12        3.27        3.16      2.45 o 
  -3   8  12        6.47        3.97      2.08 o 
  -2   8  12       13.81       14.06      2.13 o 
  -1   8  12        7.19        8.50      1.57 o 
   0   8  12      154.89      147.19      3.23 o 
   1   8  12      186.84      184.93      4.18 o 
   2   8  12       84.33       84.40      3.34 o 
   3   8  12        2.10       -0.45      2.66 o 
   4   8  12        4.37        4.12      3.28 o 
  -5   9  12        0.99        0.75      3.41 o 
  -4   9  12        2.05        5.31      2.57 o 
  -3   9  12       43.97       40.53      3.99 o 
  -2   9  12       54.13       49.97      2.22 o 
  -1   9  12        0.37        1.29      1.63 o 
   0   9  12       84.38       87.93      2.99 o 
   1   9  12     1141.90     1178.72     18.02 o 
   2   9  12       32.44       27.78      2.88 o 
   3   9  12       55.88       54.70      3.16 o 
   4   9  12       13.37       14.83      3.52 o 
  -5  10  12        0.54       -3.28      3.28 o 
  -4  10  12       39.09       40.10      3.37 o 
  -3  10  12      440.25      437.39      9.84 o 
  -2  10  12      145.31      109.13      3.53 o 
  -1  10  12        0.58       -1.02      1.88 o 
   0  10  12       63.92       66.43      2.56 o 
   1  10  12        6.28        5.41      2.26 o 
   2  10  12       10.20        6.82      2.92 o 
   3  10  12       25.48       35.68      3.80 o 
   4  10  12       11.25       10.34      3.66 o 
  -5  11  12        4.32        2.36      3.39 o 
  -4  11  12       28.80       29.68      4.94 o 
  -3  11  12        0.14        0.60      2.52 o 
  -2  11  12      123.56      113.14      3.65 o 
  -1  11  12       26.41       24.66      2.36 o 
   0  11  12       33.90       31.55      2.19 o 
   1  11  12        8.97        6.28      2.40 o 
   2  11  12      151.55      159.15      5.09 o 
   3  11  12        5.52       -1.15      3.49 o 
   4  11  12       11.33       15.13      5.33 o 
  -4  12  12        3.29       -0.92      3.11 o 
  -3  12  12      119.66      112.36      4.05 o 
  -2  12  12       54.74       45.13      2.75 o 
  -1  12  12       10.30       11.97      2.61 o 
   0  12  12       37.11       37.40      2.35 o 
   1  12  12       32.43       28.67      2.71 o 
   2  12  12        3.04        1.92      3.15 o 
   3  12  12       29.86       33.51      5.40 o 
  -4  13  12       12.92        8.24      3.73 o 
  -3  13  12      199.38      184.08      4.87 o 
  -2  13  12       42.15       43.83      3.35 o 
  -1  13  12        3.28       -0.61      2.46 o 
   0  13  12        3.38        2.23      2.32 o 
   1  13  12        7.57        7.00      2.72 o 
   2  13  12       21.89       22.52      3.50 o 
   3  13  12       46.06       47.14      5.59 o 
  -3  14  12        3.19        1.83      3.41 o 
  -2  14  12       15.01       13.99      2.88 o 
  -1  14  12        1.80       -0.53      2.66 o 
   0  14  12        0.00        1.34      2.41 o 
   1  14  12      135.59      140.67      4.50 o 
   2  14  12        0.29       -3.54      3.54 o 
   3  14  12        0.09        5.10      7.40 o 
  -3  15  12        0.01        0.12      3.66 o 
  -2  15  12       72.86       81.96      4.17 o 
  -1  15  12       38.87       41.30      3.13 o 
   0  15  12        0.83        2.64      2.65 o 
   1  15  12        9.15        8.60      3.19 o 
   2  15  12       25.37       27.76      4.34 o 
  -2  16  12       68.56       71.97      4.12 o 
  -1  16  12       30.65       36.27      5.15 o 
   0  16  12       16.76       17.52      3.18 o 
   1  16  12        0.14        2.65      3.42 o 
  -1  17  12       18.45       26.00      3.97 o 
   0  17  12       15.60       17.09      3.79 o 
  -5   0  13      137.82      139.36     18.95 o 
  -3   0  13        5.20        5.68      3.37 o 
  -1   0  13      134.49      137.00      3.41 o 
   1   0  13      107.38       89.70      3.61 o 
   3   0  13        3.20       -3.05      3.05 o 
   5   0  13        1.39        0.06      4.92 o 
  -6   1  13       15.05       13.78      4.17 o 
  -5   1  13      122.86      127.92      5.12 o 
  -4   1  13        0.07        2.54      2.81 o 
  -3   1  13        2.57        0.82      1.83 o 
  -2   1  13       45.66       44.20      1.71 o 
  -1   1  13       21.64       21.97      1.27 o 
   0   1  13       19.12       22.23      1.32 o 
   1   1  13       87.78       84.32      3.25 o 
   2   1  13        6.24        4.92      1.85 o 
   3   1  13       87.87       86.43      3.23 o 
   4   1  13       28.47       32.50      3.03 o 
   5   1  13        0.06       -3.53      3.53 o 
  -6   2  13        0.92        2.71      4.21 o 
  -5   2  13       17.07       14.27      3.44 o 
  -4   2  13        0.01        5.90      3.26 o 
  -3   2  13       48.24       46.41      3.15 o 
  -2   2  13      331.31      329.22      4.86 o 
  -1   2  13      239.91      254.54      3.60 o 
   0   2  13       62.80       61.29      1.87 o 
   1   2  13      203.91      196.71      3.36 o 
   2   2  13        0.83        0.71      1.91 o 
   3   2  13       32.44       28.82      2.40 o 
   4   2  13       77.86       73.66      4.39 o 
   5   2  13        2.84        4.00      3.34 o 
  -6   3  13        4.32        6.65      4.25 o 
  -5   3  13       63.83       43.43      5.35 o 
  -4   3  13        0.43        0.82      2.48 o 
  -3   3  13       40.27       43.19      2.15 o 
  -2   3  13       12.92       12.64      1.55 o 
  -1   3  13       98.46      100.68      2.40 o 
   0   3  13      460.56      470.70      6.01 o 
   1   3  13      381.44      385.29      6.11 o 
   2   3  13       14.95       10.26      1.97 o 
   3   3  13        5.69        4.66      2.40 o 
   4   3  13        1.01        1.34      2.87 o 
   5   3  13       18.42       27.79      4.04 o 
  -6   4  13       11.08       12.80      5.19 o 
  -5   4  13        2.60       -0.93      3.08 o 
  -4   4  13       95.30      100.17      3.80 o 
  -3   4  13      372.73      362.27      8.13 o 
  -2   4  13        0.62        0.06      1.51 o 
  -1   4  13      404.90      415.26      5.85 o 
   0   4  13      257.62      266.92      4.02 o 
   1   4  13       10.32        8.64      1.57 o 
   2   4  13        9.67       10.39      1.99 o 
   3   4  13       46.57       45.36      3.82 o 
   4   4  13        7.50       10.26      3.18 o 
  -5   5  13       21.45       15.09      3.17 o 
  -4   5  13       78.50       81.12      4.45 o 
  -3   5  13      128.50      122.29      3.34 o 
  -2   5  13      106.21      111.51      3.21 o 
  -1   5  13       25.95       28.63      1.64 o 
   0   5  13        0.23        0.15      1.44 o 
   1   5  13      126.70      115.08      3.11 o 
   2   5  13      110.58      102.64      3.16 o 
   3   5  13       13.67        7.60      2.94 o 
   4   5  13        0.91        2.03      3.18 o 
  -5   6  13       45.26       44.20      3.47 o 
  -4   6  13        0.12       -2.57      2.57 o 
  -3   6  13       24.53       25.60      2.16 o 
  -2   6  13      538.35      566.28      9.38 o 
  -1   6  13       27.80       25.09      1.67 o 
   0   6  13        0.74        1.25      1.83 o 
   1   6  13      138.73      125.51      5.20 o 
   2   6  13       31.64       28.95      2.52 o 
   3   6  13        9.63        7.62      2.71 o 
   4   6  13        9.73        2.88      3.31 o 
  -5   7  13        4.30        9.09      6.75 o 
  -4   7  13       16.52       14.83      2.55 o 
  -3   7  13       27.61       28.76      2.47 o 
  -2   7  13      128.70      123.06      3.18 o 
  -1   7  13        5.66        4.37      1.59 o 
   0   7  13      316.58      318.14      4.80 o 
   1   7  13      126.12      129.86      3.62 o 
   2   7  13     2944.17     2944.14     44.29 o 
   3   7  13        2.08        0.19      2.75 o 
   4   7  13        2.11        1.72      4.23 o 
  -5   8  13        2.71        6.69      3.45 o 
  -4   8  13        7.03        3.36      2.89 o 
  -3   8  13       48.47       49.82      2.52 o 
  -2   8  13       59.50       57.46      2.39 o 
  -1   8  13        5.20        3.68      1.66 o 
   0   8  13       28.60       25.61      1.92 o 
   1   8  13      260.68      256.09      5.13 o 
   2   8  13        0.10        0.21      2.73 o 
   3   8  13        0.76       -0.11      2.84 o 
   4   8  13        9.23        7.75      3.46 o 
  -5   9  13        5.28        7.20      3.50 o 
  -4   9  13        0.03        0.50      2.66 o 
  -3   9  13       32.70       33.57      2.47 o 
  -2   9  13       11.41       11.95      2.09 o 
  -1   9  13      113.62      103.82      5.06 o 
   0   9  13      115.12      110.16      4.58 o 
   1   9  13       92.36       95.50      4.35 o 
   2   9  13        6.65        4.35      2.87 o 
   3   9  13        0.30        2.73      3.30 o 
   4   9  13        2.59       -3.60      3.60 o 
  -5  10  13        7.68        6.09      3.66 o 
  -4  10  13        1.15        1.68      2.76 o 
  -3  10  13      179.70      180.12      4.25 o 
  -2  10  13        7.82        7.24      2.33 o 
  -1  10  13       51.76       48.77      2.54 o 
   0  10  13       64.64       68.47      2.89 o 
   1  10  13      218.84      226.46      4.95 o 
   2  10  13       56.50       62.83      4.50 o 
   3  10  13     1020.92     1044.70     33.21 o 
   4  10  13        4.69        2.01      3.88 o 
  -4  11  13       13.13       11.14      3.09 o 
  -3  11  13      106.81       95.77      3.93 o 
  -2  11  13       42.06       53.52      2.80 o 
  -1  11  13        1.99        4.41      2.33 o 
   0  11  13       20.61       19.25      2.22 o 
   1  11  13       13.66       13.93      2.56 o 
   2  11  13        1.81       -3.11      3.11 o 
   3  11  13       18.52       18.65      3.82 o 
  -4  12  13        3.22       -2.86      2.89 o 
  -3  12  13       53.25       59.85      3.25 o 
  -2  12  13      282.06      262.79      5.51 o 
  -1  12  13       20.72       16.83      2.98 o 
   0  12  13        2.79        0.32      2.21 o 
   1  12  13        0.24        4.27      2.68 o 
   2  12  13       12.55        9.35      3.36 o 
   3  12  13        0.60       -0.03      5.46 o 
  -4  13  13       60.14       57.15      4.24 o 
  -3  13  13        7.23        8.95      3.05 o 
  -2  13  13       16.34       18.06      2.87 o 
  -1  13  13       16.57       21.91      2.77 o 
   0  13  13       27.24       22.55      2.53 o 
   1  13  13       36.53       40.54      3.10 o 
   2  13  13       73.69       76.22      4.58 o 
   3  13  13       21.16       21.70      4.26 o 
  -3  14  13       21.79       26.45      4.51 o 
  -2  14  13       71.23       72.17      4.64 o 
  -1  14  13        3.08        4.14      2.82 o 
   0  14  13       90.30       86.62      3.46 o 
   1  14  13       52.98       50.44      3.38 o 
   2  14  13        9.54       13.00      6.86 o 
  -3  15  13        7.49       12.38      3.89 o 
  -2  15  13        1.25        1.03      4.78 o 
  -1  15  13        0.18        2.62      3.04 o 
   0  15  13        5.16        4.49      4.02 o 
   1  15  13       38.62       47.82      3.61 o 
   2  15  13       39.79       36.62      4.35 o 
  -2  16  13        7.26       -0.53      3.69 o 
  -1  16  13        2.23        2.70      3.63 o 
   0  16  13       10.50       17.66      3.35 o 
   1  16  13        4.30        3.43      3.60 o 
  -6   0  14        0.83       -1.22      9.99 o 
  -4   0  14       29.18       33.08      4.50 o 
  -2   0  14        2.90        3.25      2.44 o 
   0   0  14      906.41      862.54     14.85 o 
   2   0  14        4.81        1.58      2.77 o 
   4   0  14        0.11       -2.91      4.84 o 
  -5   1  14       58.51       58.41      3.88 o 
  -4   1  14       47.15       39.24      3.18 o 
  -3   1  14        0.06       -0.34      2.19 o 
  -2   1  14       36.07       34.07      2.18 o 
  -1   1  14      102.89      101.31      2.22 o 
   0   1  14        7.49        9.18      1.36 o 
   1   1  14       11.57        8.38      2.14 o 
   2   1  14      112.93      109.19      3.20 o 
   3   1  14       14.00       11.90      2.38 o 
   4   1  14        8.26        2.85      2.93 o 
  -5   2  14      129.31      136.68      5.33 o 
  -4   2  14       48.99       44.34      3.30 o 
  -3   2  14      289.02      290.83      5.09 o 
  -2   2  14      161.20      164.93      4.22 o 
  -1   2  14      161.74      162.99      3.05 o 
   0   2  14      529.18      533.47      6.77 o 
   1   2  14       15.99       15.99      1.78 o 
   2   2  14        0.07        0.19      1.98 o 
   3   2  14        2.60        3.86      2.42 o 
   4   2  14      156.16      140.46      4.51 o 
  -5   3  14       14.91       18.95      3.68 o 
  -4   3  14        0.27       -0.26      3.03 o 
  -3   3  14      440.16      435.81      6.90 o 
  -2   3  14      421.03      425.51      6.12 o 
  -1   3  14       16.40       18.08      1.85 o 
   0   3  14      169.34      167.64      2.91 o 
   1   3  14      393.86      386.72      6.17 o 
   2   3  14       15.10       15.83      2.13 o 
   3   3  14       32.79       29.43      3.21 o 
   4   3  14       25.72       28.34      3.16 o 
  -5   4  14        0.46       -3.44      4.19 o 
  -4   4  14        3.37        2.41      2.61 o 
  -3   4  14       36.42       36.42      3.33 o 
  -2   4  14        2.19        2.71      2.00 o 
  -1   4  14      156.18      160.27      3.10 o 
   0   4  14      118.59      120.06      2.78 o 
   1   4  14      265.37      252.31      4.55 o 
   2   4  14       26.74       28.43      2.26 o 
   3   4  14       30.77       24.50      2.60 o 
   4   4  14        1.23       -1.33      3.29 o 
  -5   5  14        2.44       -0.62      3.70 o 
  -4   5  14       10.51       16.14      3.04 o 
  -3   5  14      232.77      220.43      4.43 o 
  -2   5  14      523.95      543.82      8.16 o 
  -1   5  14       32.99       37.81      1.82 o 
   0   5  14      325.24      326.20      4.90 o 
   1   5  14      186.38      178.21      4.17 o 
   2   5  14       98.94       94.12      4.61 o 
   3   5  14      118.03       96.99      4.35 o 
   4   5  14        1.40        3.05      3.43 o 
  -5   6  14        1.13       -1.57      3.34 o 
  -4   6  14       67.73       69.42      2.99 o 
  -3   6  14       88.63       82.25      3.22 o 
  -2   6  14       92.54       95.62      2.98 o 
  -1   6  14       22.09       19.59      1.74 o 
   0   6  14       12.35       11.71      1.81 o 
   1   6  14       15.77       18.36      2.20 o 
   2   6  14       96.17       98.52      3.66 o 
   3   6  14      163.19      147.54      4.57 o 
   4   6  14        8.84        9.53      3.54 o 
  -5   7  14        1.04        0.51      3.45 o 
  -4   7  14       18.69       13.88      2.67 o 
  -3   7  14       23.45       20.18      2.78 o 
  -2   7  14        3.52        9.02      2.03 o 
  -1   7  14       15.06       17.14      1.89 o 
   0   7  14      143.05      136.18      3.24 o 
   1   7  14       11.12        7.55      2.25 o 
   2   7  14      495.48      524.96     11.56 o 
   3   7  14       19.46       21.80      3.03 o 
   4   7  14        5.18        2.40      3.57 o 
  -5   8  14        4.90        1.84      3.55 o 
  -4   8  14        4.17        3.85      3.06 o 
  -3   8  14       41.42       45.79      2.61 o 
  -2   8  14      151.04      144.25      3.86 o 
  -1   8  14        0.00       -1.94      1.94 o 
   0   8  14        9.67        4.31      1.92 o 
   1   8  14       12.67        9.77      2.40 o 
   2   8  14      169.33      180.23      5.17 o 
   3   8  14      125.28      104.67      4.87 o 
   4   8  14       13.20       12.10      3.75 o 
  -5   9  14       12.17       25.79      3.86 o 
  -4   9  14        1.79        1.33      2.76 o 
  -3   9  14      147.19      143.06      4.89 o 
  -2   9  14       46.11       47.76      2.84 o 
  -1   9  14      104.17       89.62      3.08 o 
   0   9  14        0.80        0.82      2.00 o 
   1   9  14       76.41       77.39      3.35 o 
   2   9  14        7.95       13.94      3.16 o 
   3   9  14      339.69      343.44      8.89 o 
  -4  10  14        4.36        4.57      2.89 o 
  -3  10  14       61.46       57.82      5.91 o 
  -2  10  14       59.11       61.62      2.87 o 
  -1  10  14      227.33      192.98      4.46 o 
   0  10  14       12.01       12.09      2.19 o 
   1  10  14       14.07       15.28      2.63 o 
   2  10  14        0.72        0.42      3.24 o 
   3  10  14       84.42       74.41      4.30 o 
  -4  11  14        8.38        5.20      3.22 o 
  -3  11  14      108.07      108.33      4.20 o 
  -2  11  14       42.19       37.93      2.80 o 
  -1  11  14       77.19       71.05      4.71 o 
   0  11  14        1.92        1.87      2.29 o 
   1  11  14       86.65       83.10      5.55 o 
   2  11  14       54.59       55.12      6.25 o 
   3  11  14       87.86       88.98      5.66 o 
  -4  12  14        2.06       -1.45      3.47 o 
  -3  12  14      136.66      129.28      4.49 o 
  -2  12  14       36.20       37.00      3.82 o 
  -1  12  14        4.57        4.96      2.63 o 
   0  12  14       13.23       10.70      2.42 o 
   1  12  14        0.04        3.18      2.83 o 
   2  12  14       11.43        8.07      4.78 o 
   3  12  14       10.63        7.49      4.09 o 
  -3  13  14       15.28        9.48      3.21 o 
  -2  13  14       50.39       38.38      3.11 o 
  -1  13  14       47.15       46.38      3.53 o 
   0  13  14       32.95       27.62      3.03 o 
   1  13  14      141.28      140.98      4.66 o 
   2  13  14       13.45       18.94      3.88 o 
  -3  14  14       33.96       38.47      3.62 o 
  -2  14  14       35.23       24.14      3.56 o 
  -1  14  14        5.81        9.41      3.06 o 
   0  14  14       21.01       28.66      3.55 o 
   1  14  14       11.20       16.35      3.34 o 
   2  14  14        5.13        6.94      4.07 o 
  -2  15  14       18.14       16.52      3.43 o 
  -1  15  14        6.98        3.91      3.26 o 
   0  15  14        0.30        5.63      3.65 o 
   1  15  14        5.03       -2.17      4.28 o 
  -1  16  14        0.61       -3.58      3.58 o 
   0  16  14        1.39       -0.02      3.88 o 
  -5   0  15      209.85      229.69      9.26 o 
  -3   0  15      360.03      347.88     12.50 o 
  -1   0  15        3.22        1.40      2.03 o 
   1   0  15        6.05        2.99      2.62 o 
   3   0  15       40.12       35.42      3.83 o 
  -5   1  15        0.48        1.51      4.17 o 
  -4   1  15      218.85      219.20      5.89 o 
  -3   1  15        0.91        2.13      2.61 o 
  -2   1  15        0.08        1.04      1.85 o 
  -1   1  15      113.37      107.13      2.65 o 
   0   1  15       47.03       41.99      1.69 o 
   1   1  15      131.99      125.74      4.95 o 
   2   1  15       67.88       77.89      3.51 o 
   3   1  15       76.47       67.79      2.95 o 
   4   1  15      133.09      131.65      4.58 o 
  -5   2  15       62.13       78.69      4.64 o 
  -4   2  15        9.87        8.36      3.15 o 
  -3   2  15      349.07      332.50      8.07 o 
  -2   2  15       10.71        6.76      1.73 o 
  -1   2  15        2.78        1.23      1.58 o 
   0   2  15        8.49        5.25      1.61 o 
   1   2  15      216.73      210.18      4.07 o 
   2   2  15        1.38       -1.71      2.11 o 
   3   2  15        7.44        4.98      2.58 o 
   4   2  15       25.13       21.96      3.30 o 
  -5   3  15       32.10       40.28      3.98 o 
  -4   3  15        5.61        5.03      3.16 o 
  -3   3  15     1136.89     1187.18     16.79 o 
  -2   3  15        0.23        1.45      1.72 o 
  -1   3  15       19.04       20.20      2.49 o 
   0   3  15       15.25       16.35      1.72 o 
   1   3  15      307.55      310.14      5.31 o 
   2   3  15        5.10        5.37      2.21 o 
   3   3  15        2.03        0.45      2.61 o 
   4   3  15        0.86        1.72      3.48 o 
  -5   4  15       39.87       23.88      4.91 o 
  -4   4  15        0.24       -2.06      3.12 o 
  -3   4  15       20.41       18.54      2.28 o 
  -2   4  15      346.22      359.54      8.17 o 
  -1   4  15       50.48       50.59      2.08 o 
   0   4  15      291.76      302.71      4.70 o 
   1   4  15      412.30      398.64      7.15 o 
   2   4  15       10.69       13.85      2.68 o 
   3   4  15       18.80       14.14      3.84 o 
   4   4  15        3.30        2.54      3.53 o 
  -5   5  15       84.76       70.15      6.40 o 
  -4   5  15        7.62        2.65      2.77 o 
  -3   5  15        4.63        0.34      2.22 o 
  -2   5  15       95.48      103.97      3.24 o 
  -1   5  15       76.13       75.62      3.11 o 
   0   5  15        2.12        2.53      1.72 o 
   1   5  15       16.58       15.46      2.29 o 
   2   5  15       15.47       11.69      2.61 o 
   3   5  15       84.94       82.67      3.74 o 
   4   5  15        0.25        1.02      4.24 o 
  -5   6  15        0.01        1.19      3.98 o 
  -4   6  15        0.37        4.24      2.86 o 
  -3   6  15        5.71        5.71      2.29 o 
  -2   6  15      602.84      602.87      9.48 o 
  -1   6  15      209.22      209.70      5.24 o 
   0   6  15       28.18       31.11      1.92 o 
   1   6  15       71.25       72.53      3.70 o 
   2   6  15       35.76       41.68      4.70 o 
   3   6  15      122.72      127.30      4.57 o 
   4   6  15       16.18       14.10      3.81 o 
  -5   7  15        6.02        3.18      3.66 o 
  -4   7  15        0.18        2.69      2.72 o 
  -3   7  15       45.07       46.02      2.88 o 
  -2   7  15      355.54      322.63      6.67 o 
  -1   7  15       26.89       27.90      2.46 o 
   0   7  15       35.76       34.53      2.17 o 
   1   7  15        1.85       -0.60      2.65 o 
   2   7  15      158.86      157.18      6.38 o 
   3   7  15       98.20       83.02      4.27 o 
   4   7  15       85.70       84.18      4.40 o 
  -5   8  15        3.19        2.73      3.74 o 
  -4   8  15        9.68        5.59      2.82 o 
  -3   8  15       60.29       58.53      3.03 o 
  -2   8  15        8.35        3.48      2.22 o 
  -1   8  15       82.90       90.32      3.10 o 
   0   8  15        5.98        5.68      2.28 o 
   1   8  15        5.42        3.42      2.79 o 
   2   8  15      105.16       96.01      5.69 o 
   3   8  15       86.73      103.63      6.59 o 
  -4   9  15        4.98        0.61      2.91 o 
  -3   9  15       22.49       17.32      3.78 o 
  -2   9  15       10.15        6.88      3.26 o 
  -1   9  15      164.75      145.17      4.04 o 
   0   9  15        0.11        1.53      2.38 o 
   1   9  15        9.08        6.25      2.96 o 
   2   9  15      414.03      397.63      9.42 o 
   3   9  15       60.19       59.34      4.17 o 
  -4  10  15        3.89        2.92      3.07 o 
  -3  10  15        0.09       -2.85      2.85 o 
  -2  10  15      233.22      239.77      5.24 o 
  -1  10  15      177.24      152.20      6.23 o 
   0  10  15        0.26       -2.15      2.54 o 
   1  10  15        5.89        8.13      3.99 o 
   2  10  15        9.53       11.81      3.56 o 
   3  10  15       16.70       21.44      4.08 o 
  -4  11  15        0.99       -0.56      3.66 o 
  -3  11  15       29.52       33.56      3.19 o 
  -2  11  15       25.00       21.38      2.87 o 
  -1  11  15       19.19       19.90      2.71 o 
   0  11  15       64.42       62.83      3.25 o 
   1  11  15      113.94      108.20      4.70 o 
   2  11  15       68.76       71.21      4.30 o 
   3  11  15       41.32       47.66      4.56 o 
  -3  12  15        0.19       -3.15      3.15 o 
  -2  12  15       35.20       28.05      3.05 o 
  -1  12  15        0.22        3.11      2.78 o 
   0  12  15        0.98       -0.15      2.79 o 
   1  12  15        5.54        0.33      3.40 o 
   2  12  15       22.38       25.51      3.93 o 
  -3  13  15       74.03       63.65      4.66 o 
  -2  13  15      147.15      168.23      6.51 o 
  -1  13  15       51.32       51.58      3.54 o 
   0  13  15        1.01       -3.07      3.07 o 
   1  13  15       38.51       37.96      4.56 o 
   2  13  15        1.35        3.25      4.79 o 
  -2  14  15        0.22        1.62      3.32 o 
  -1  14  15       43.29       51.25      3.86 o 
   0  14  15        0.50       -2.28      3.55 o 
   1  14  15        9.44       18.11      3.90 o 
  -1  15  15       16.97       15.21      3.51 o 
   0  15  15        0.17       -3.87      3.87 o 
  -4   0  16      221.13      207.76      8.38 o 
  -2   0  16       51.63       57.20      3.50 o 
   0   0  16      885.04      896.36     15.51 o 
   2   0  16       33.13       29.51      3.46 o 
   4   0  16       10.56       17.20      4.89 o 
  -5   1  16        4.89        2.52      3.88 o 
  -4   1  16       38.56       39.81      3.51 o 
  -3   1  16      460.69      447.24     10.17 o 
  -2   1  16      134.80      129.56      3.40 o 
  -1   1  16       12.13       12.65      1.78 o 
   0   1  16       45.84       44.29      2.11 o 
   1   1  16        0.35       -0.58      2.00 o 
   2   1  16        0.34        0.40      2.27 o 
   3   1  16        3.89       -1.73      2.68 o 
   4   1  16       20.97       19.47      4.20 o 
  -5   2  16        0.61       -2.77      4.48 o 
  -4   2  16        7.92        8.63      3.80 o 
  -3   2  16       82.88       85.39      3.72 o 
  -2   2  16       20.89       25.84      2.15 o 
  -1   2  16      100.68      104.24      2.81 o 
   0   2  16       11.87       12.17      1.80 o 
   1   2  16       87.27       89.32      3.26 o 
   2   2  16       78.01       79.21      3.14 o 
   3   2  16       10.45        5.50      2.76 o 
   4   2  16        2.53        3.33      3.40 o 
  -5   3  16        0.00       -0.96      4.13 o 
  -4   3  16       20.88       15.85      3.42 o 
  -3   3  16       39.19       44.35      2.86 o 
  -2   3  16       48.17       48.74      2.40 o 
  -1   3  16       50.26       51.77      2.12 o 
   0   3  16      180.38      177.61      3.79 o 
   1   3  16      153.66      154.12      4.03 o 
   2   3  16       18.79       18.77      2.46 o 
   3   3  16       66.87       65.00      3.18 o 
   4   3  16       61.41       59.59      4.06 o 
  -5   4  16       18.46       10.75      4.02 o 
  -4   4  16       60.36       61.47      4.45 o 
  -3   4  16        0.19       -2.27      2.27 o 
  -2   4  16      415.73      444.20     10.20 o 
  -1   4  16       16.70       16.90      1.88 o 
   0   4  16       93.55       98.62      3.08 o 
   1   4  16       62.38       59.79      2.81 o 
   2   4  16        6.44        3.00      2.45 o 
   3   4  16       54.79       59.23      3.50 o 
   4   4  16       19.85       16.61      3.88 o 
  -5   5  16        7.20        6.41      4.05 o 
  -4   5  16        0.29        0.95      3.43 o 
  -3   5  16        6.75        7.71      2.40 o 
  -2   5  16        7.71        8.79      2.16 o 
  -1   5  16        9.03       12.87      1.92 o 
   0   5  16      255.10      248.25      4.61 o 
   1   5  16       20.15       18.76      2.50 o 
   2   5  16       16.32       20.28      3.17 o 
   3   5  16       11.93       13.49      3.25 o 
  -5   6  16       11.34        8.05      4.18 o 
  -4   6  16       95.12       86.37      4.36 o 
  -3   6  16       20.23       15.22      2.48 o 
  -2   6  16       31.56       28.60      2.33 o 
  -1   6  16      205.75      226.38      4.09 o 
   0   6  16       74.59       75.64      3.71 o 
   1   6  16       56.19       53.37      3.18 o 
   2   6  16       57.16       72.70      3.91 o 
   3   6  16       40.31       43.10      4.17 o 
  -4   7  16       26.25       26.98      5.95 o 
  -3   7  16        5.76        2.92      2.50 o 
  -2   7  16      134.81      123.91      4.46 o 
  -1   7  16       11.25       15.23      2.02 o 
   0   7  16        1.78       -0.31      2.37 o 
   1   7  16        4.86        4.33      2.86 o 
   2   7  16        0.09        0.99      3.09 o 
   3   7  16      698.00      665.94     12.82 o 
  -4   8  16        0.01       -2.97      2.97 o 
  -3   8  16       40.39       42.33      3.15 o 
  -2   8  16       32.05       26.15      2.49 o 
  -1   8  16      108.24      105.65      3.64 o 
   0   8  16        0.01       -2.44      2.44 o 
   1   8  16       12.28        8.86      3.16 o 
   2   8  16       42.68       45.56      3.63 o 
   3   8  16       47.83       37.80      4.08 o 
  -4   9  16       10.23        6.93      3.14 o 
  -3   9  16        1.96        3.18      2.68 o 
  -2   9  16        2.20        2.21      2.68 o 
  -1   9  16       97.48       98.94      3.72 o 
   0   9  16        0.58       -1.74      2.56 o 
   1   9  16        0.00        1.42      3.07 o 
   2   9  16       18.53       16.09      3.56 o 
   3   9  16       19.50       26.37      4.22 o 
  -4  10  16        6.01        6.14      3.53 o 
  -3  10  16        0.07       -3.02      3.02 o 
  -2  10  16       88.38       87.71      3.85 o 
  -1  10  16       27.81       22.53      3.63 o 
   0  10  16       33.04       32.49      2.92 o 
   1  10  16        1.52        4.48      3.80 o 
   2  10  16      237.47      232.61      6.55 o 
  -3  11  16        0.01        0.29      3.19 o 
  -2  11  16        3.24        4.52      2.96 o 
  -1  11  16        1.09       -2.58      2.75 o 
   0  11  16        5.05        4.47      2.92 o 
   1  11  16        5.36        2.79      3.46 o 
   2  11  16      113.56      108.29      5.55 o 
  -3  12  16        1.36        2.15      3.39 o 
  -2  12  16       20.53       21.18      3.19 o 
  -1  12  16       96.38       87.44      3.76 o 
   0  12  16       20.47       13.71      3.11 o 
   1  12  16        2.69        3.77      3.66 o 
   2  12  16        2.05        1.25      4.09 o 
  -2  13  16        0.63       -0.08      3.24 o 
  -1  13  16       23.77       24.56      3.58 o 
   0  13  16        7.54        4.65      3.58 o 
   1  13  16        0.00       -2.56      3.89 o 
  -2  14  16       37.83       42.19      3.72 o 
  -1  14  16       10.18        9.82      3.43 o 
   0  14  16       10.41        7.92      3.88 o 
  -5   0  17       17.40        6.11      5.67 o 
  -3   0  17       52.30       60.14     16.81 o 
  -1   0  17      866.31      945.28     19.16 o 
   1   0  17      829.79      806.10     16.77 o 
   3   0  17        0.05        3.75      4.13 o 
  -5   1  17       31.36       32.08      5.44 o 
  -4   1  17       19.24       24.38      3.60 o 
  -3   1  17      170.99      180.29      5.31 o 
  -2   1  17        2.21       -1.10      2.73 o 
  -1   1  17       27.26       25.36      2.21 o 
   0   1  17      185.20      187.29      5.58 o 
   1   1  17        6.23        5.13      2.22 o 
   2   1  17       23.55       22.46      2.67 o 
   3   1  17       44.66       34.14      3.09 o 
  -5   2  17        0.97        1.11      4.10 o 
  -4   2  17       11.70       10.49      3.57 o 
  -3   2  17       58.12       59.53      4.11 o 
  -2   2  17      340.67      351.65      7.16 o 
  -1   2  17       15.89       19.17      1.98 o 
   0   2  17      192.31      190.84      4.92 o 
   1   2  17      172.07      173.65      4.40 o 
   2   2  17       45.65       43.13      3.35 o 
   3   2  17        0.93        2.30      2.95 o 
  -5   3  17        1.68       -2.27      4.26 o 
  -4   3  17       12.36       11.22      3.62 o 
  -3   3  17      131.84      119.64      4.12 o 
  -2   3  17      243.97      250.41      6.42 o 
  -1   3  17       92.43       97.29      2.94 o 
   0   3  17       10.08        9.51      2.27 o 
   1   3  17        0.12        1.18      2.58 o 
   2   3  17      231.32      231.53      4.94 o 
   3   3  17       13.73        8.02      3.31 o 
  -5   4  17       80.62       95.56      5.26 o 
  -4   4  17       22.26       18.15      5.83 o 
  -3   4  17        8.32       10.32      2.80 o 
  -2   4  17       10.92       10.87      2.28 o 
  -1   4  17       41.13       47.31      2.24 o 
   0   4  17       38.48       36.79      2.32 o 
   1   4  17       36.18       43.11      4.73 o 
   2   4  17       71.91       80.28      4.40 o 
   3   4  17        1.78        0.67      3.34 o 
  -4   5  17      110.81      113.10      5.29 o 
  -3   5  17        0.04        0.27      2.79 o 
  -2   5  17        6.36        8.37      2.30 o 
  -1   5  17      184.27      192.71      3.87 o 
   0   5  17       20.82       21.40      2.28 o 
   1   5  17        7.70        4.23      4.01 o 
   2   5  17       57.66       52.75      4.49 o 
   3   5  17       26.17       21.45      3.92 o 
  -4   6  17        0.88        0.40      3.68 o 
  -3   6  17        0.06       -0.55      2.55 o 
  -2   6  17        0.45       -2.32      2.32 o 
  -1   6  17        7.73       10.72      2.12 o 
   0   6  17        0.91        1.48      2.46 o 
   1   6  17       29.46       28.45      3.17 o 
   2   6  17       53.29       56.43      5.20 o 
   3   6  17       26.98       20.28      3.99 o 
  -4   7  17        2.07       -3.71      3.71 o 
  -3   7  17       17.08       15.10      2.74 o 
  -2   7  17        7.95        8.02      2.43 o 
  -1   7  17        5.55        3.37      2.60 o 
   0   7  17      182.21      181.45      4.61 o 
   1   7  17       15.23       20.14      3.16 o 
   2   7  17       92.33       96.35      4.64 o 
   3   7  17       84.08      104.49      5.32 o 
  -4   8  17        1.50        2.63      3.45 o 
  -3   8  17       24.23       20.34      2.88 o 
  -2   8  17        2.33        2.71      2.73 o 
  -1   8  17       47.88       47.61      2.83 o 
   0   8  17        1.01        3.98      2.68 o 
   1   8  17        1.31       -0.24      3.21 o 
   2   8  17      110.79      106.83      5.00 o 
   3   8  17        0.74       -1.95      4.12 o 
  -4   9  17        0.10       -2.82      3.32 o 
  -3   9  17        0.02        4.17      3.08 o 
  -2   9  17       90.84       96.89      4.08 o 
  -1   9  17       65.77       73.68      3.40 o 
   0   9  17       18.55       17.56      4.02 o 
   1   9  17        6.82        3.98      3.32 o 
   2   9  17       11.00        7.82      3.94 o 
  -3  10  17       20.07       13.75      3.30 o 
  -2  10  17       61.58       56.06      3.38 o 
  -1  10  17        0.89        0.84      2.78 o 
   0  10  17        3.07        5.47      2.96 o 
   1  10  17        1.72       -1.07      3.50 o 
   2  10  17       41.94       51.55      4.30 o 
  -3  11  17        2.97       -1.74      3.36 o 
  -2  11  17       27.06       25.92      3.31 o 
  -1  11  17        0.33        0.66      2.94 o 
   0  11  17        7.51        2.29      4.62 o 
   1  11  17       39.84       46.30      7.30 o 
   2  11  17       23.14       10.72      4.17 o 
  -2  12  17       34.38       32.69      3.47 o 
  -1  12  17       61.01       60.31      4.19 o 
   0  12  17        1.00       -0.52      3.55 o 
   1  12  17       23.31       29.37      4.10 o 
  -2  13  17        4.08       -3.45      3.45 o 
  -1  13  17        0.80       -3.55      3.72 o 
   0  13  17        2.35        1.50      3.84 o 
  -4   0  18       19.37       28.72      9.66 o 
  -2   0  18      185.40      189.52      6.06 o 
   0   0  18        0.85        2.24      3.88 o 
   2   0  18        0.00        2.90      3.81 o 
  -4   1  18        0.66       -0.20      4.51 o 
  -3   1  18      218.50      220.47      5.97 o 
  -2   1  18       43.33       45.48      3.03 o 
  -1   1  18        3.66       -0.61      2.25 o 
   0   1  18      367.79      380.98      7.98 o 
   1   1  18       17.95       11.29      2.67 o 
   2   1  18        1.05       -2.66      2.66 o 
   3   1  18        1.48        0.48      4.69 o 
  -4   2  18        0.10       -1.90      3.63 o 
  -3   2  18       10.06        8.34      3.20 o 
  -2   2  18      352.83      363.27      6.85 o 
  -1   2  18      111.38      117.57      3.59 o 
   0   2  18        8.16        8.77      2.64 o 
   1   2  18       38.03       36.00      2.84 o 
   2   2  18       86.13       75.31      3.57 o 
   3   2  18        0.05       -1.52      3.20 o 
  -4   3  18        0.25        3.20      4.49 o 
  -3   3  18       35.76       37.88      3.52 o 
  -2   3  18       50.67       47.37      2.94 o 
  -1   3  18        7.96        8.47      2.35 o 
   0   3  18        0.61       -2.40      2.40 o 
   1   3  18        0.06       -2.62      2.62 o 
   2   3  18       77.15       75.92      3.58 o 
   3   3  18        0.50        5.50      3.50 o 
  -4   4  18       16.80       16.86      3.90 o 
  -3   4  18       17.97       15.20      2.99 o 
  -2   4  18        2.94       -0.95      2.65 o 
  -1   4  18       22.03       22.46      2.51 o 
   0   4  18        4.33        2.82      2.51 o 
   1   4  18        3.13       -0.57      2.68 o 
   2   4  18      139.26      145.92      7.82 o 
   3   4  18        5.69       -1.83      3.93 o 
  -4   5  18       58.51       59.05      4.26 o 
  -3   5  18        0.06       -1.75      3.00 o 
  -2   5  18        0.87        3.49      2.44 o 
  -1   5  18        4.65        6.06      2.21 o 
   0   5  18       27.49       25.83      2.68 o 
   1   5  18        0.40        4.97      3.09 o 
   2   5  18        3.08       -1.50      3.81 o 
   3   5  18      200.22      221.05      8.31 o 
  -4   6  18        5.51        4.48      3.97 o 
  -3   6  18        1.07        0.43      3.09 o 
  -2   6  18       59.77       63.49      3.70 o 
  -1   6  18      273.03      261.25      4.75 o 
   0   6  18       21.03       22.26      4.30 o 
   1   6  18        5.90        2.12      3.15 o 
   2   6  18        0.14       -3.17      3.56 o 
   3   6  18       78.75       81.06     17.23 o 
  -4   7  18       10.31        6.40      4.07 o 
  -3   7  18        1.29       -0.98      2.86 o 
  -2   7  18        8.93        9.78      2.66 o 
  -1   7  18      201.84      196.18      6.92 o 
   0   7  18       22.55       20.27      3.19 o 
   1   7  18        4.31        0.95      3.31 o 
   2   7  18       18.07       20.33      3.81 o 
  -4   8  18        3.25        0.52      4.68 o 
  -3   8  18        5.41        7.78      3.27 o 
  -2   8  18       21.14       24.45      3.05 o 
  -1   8  18        1.18        3.07      2.75 o 
   0   8  18       59.99       71.89      3.84 o 
   1   8  18        9.35        7.67      3.61 o 
   2   8  18       93.88       98.14      4.92 o 
  -3   9  18       12.25       14.87      4.19 o 
  -2   9  18       92.39       89.91      5.01 o 
  -1   9  18        4.02        5.24      2.90 o 
   0   9  18       87.36       87.14      5.02 o 
   1   9  18       13.57       10.79      3.72 o 
   2   9  18       15.12       17.58      5.95 o 
  -3  10  18        4.97       12.75      3.53 o 
  -2  10  18        0.01        0.38      3.22 o 
  -1  10  18       32.43       29.36      3.59 o 
   0  10  18        3.25       -0.50      3.51 o 
   1  10  18        0.51        8.40      3.83 o 
  -2  11  18       69.52       69.80      4.50 o 
  -1  11  18       16.75       14.16      3.69 o 
   0  11  18        8.71       12.76      3.76 o 
   1  11  18        0.25       -3.35      3.89 o 
  -2  12  18       21.09       29.86      3.73 o 
  -1  12  18        7.25       10.94      3.82 o 
   0  12  18        1.30        5.07      4.37 o 
  -3   0  19      183.05      190.30      9.33 o 
  -1   0  19      439.77      442.82     10.26 o 
   1   0  19      284.73      270.83     16.03 o 
   3   0  19        1.38       -3.97      4.84 o 
  -4   1  19        0.70        6.76      3.91 o 
  -3   1  19       63.09       60.96      5.49 o 
  -2   1  19      695.08      736.94     14.42 o 
  -1   1  19      170.57      195.37      6.77 o 
   0   1  19       22.32       24.82      3.06 o 
   1   1  19        1.30        0.01      2.82 o 
   2   1  19        5.72        5.58      3.25 o 
   3   1  19        3.63        4.73      3.47 o 
  -4   2  19       35.53       42.37      5.60 o 
  -3   2  19        0.15       -0.51      3.34 o 
  -2   2  19      126.30      124.90      4.36 o 
  -1   2  19       40.04       42.09      3.20 o 
   0   2  19       48.08       53.28      6.53 o 
   1   2  19        0.08       -2.84      2.84 o 
   2   2  19        3.48        4.10      3.22 o 
   3   2  19        3.39       -2.92      6.05 o 
  -4   3  19        0.35       -3.75      4.05 o 
  -3   3  19        6.62        8.14      3.44 o 
  -2   3  19       22.09       19.06      2.93 o 
  -1   3  19        5.23        5.15      2.55 o 
   0   3  19      141.80      136.95      7.72 o 
   1   3  19        0.89        0.86      2.91 o 
   2   3  19       11.84        6.25      3.28 o 
  -4   4  19        2.82       -2.16      4.50 o 
  -3   4  19       88.47      100.55      7.13 o 
  -2   4  19        2.29        1.91      2.92 o 
  -1   4  19      206.75      221.19      4.89 o 
   0   4  19       10.66        9.96      2.74 o 
   1   4  19        3.09        4.92      2.95 o 
   2   4  19       26.12       25.04      3.83 o 
  -4   5  19        5.97       -1.74      4.10 o 
  -3   5  19        0.63       -3.11      3.16 o 
  -2   5  19       75.55       84.63      5.08 o 
  -1   5  19        1.13       -2.44      2.44 o 
   0   5  19        3.10        5.37      4.14 o 
   1   5  19       56.24       53.71      4.14 o 
   2   5  19        7.03        3.93      3.79 o 
  -4   6  19       11.17        5.11      4.23 o 
  -3   6  19        6.34        2.20      3.33 o 
  -2   6  19        8.26        9.13      3.07 o 
  -1   6  19        2.11        2.43      2.90 o 
   0   6  19       36.44       39.84      3.49 o 
   1   6  19       20.34       25.65      3.59 o 
   2   6  19       11.94       15.87      3.97 o 
  -3   7  19       19.97       23.12      3.52 o 
  -2   7  19        5.94        7.51      3.08 o 
  -1   7  19       11.83       11.34      3.28 o 
   0   7  19       24.44       25.19      3.48 o 
   1   7  19        0.02       -0.08      3.50 o 
   2   7  19        7.98        7.41      4.05 o 
  -3   8  19        8.86       14.01      3.58 o 
  -2   8  19       28.10       23.44      3.30 o 
  -1   8  19       45.93       47.10      4.35 o 
   0   8  19      176.97      195.44      5.90 o 
   1   8  19        1.39        3.47      3.83 o 
  -3   9  19        0.24       -0.13      3.60 o 
  -2   9  19       22.25       24.23      3.45 o 
  -1   9  19       49.62       50.59      5.43 o 
   0   9  19       36.41       40.80      4.52 o 
   1   9  19        3.01       -3.53      3.91 o 
  -2  10  19        0.60       -2.05      3.39 o 
  -1  10  19       32.75       30.31      3.86 o 
   0  10  19        1.43       -0.91      3.85 o 
   1  10  19        8.29        2.72      4.49 o 
  -1  11  19        2.74        4.36      3.87 o 
   0  11  19       13.14       18.30      4.58 o 
  -4   0  20        7.14        3.48      5.81 o 
  -2   0  20        0.03        1.67      5.89 o 
   0   0  20       69.35       62.58      5.23 o 
   2   0  20      185.78      152.17      8.40 o 
  -4   1  20        0.25       -0.84      4.15 o 
  -3   1  20        1.11       -0.31      3.61 o 
  -2   1  20      266.92      293.31     11.45 o 
  -1   1  20       26.80       27.20      3.40 o 
   0   1  20       72.36       71.45      3.79 o 
   1   1  20       62.70       62.06      3.97 o 
   2   1  20       89.18       93.05      7.60 o 
  -4   2  20       34.23       37.92      4.39 o 
  -3   2  20       31.98       32.86      3.88 o 
  -2   2  20        1.66        0.06      3.12 o 
  -1   2  20      191.85      213.41      5.34 o 
   0   2  20       15.34       14.73      3.30 o 
   1   2  20        0.10        0.29      3.48 o 
   2   2  20        0.60       -2.96      3.56 o 
  -3   3  20       59.69       60.80      4.16 o 
  -2   3  20      149.62      159.15      5.16 o 
  -1   3  20      134.08      142.37      5.50 o 
   0   3  20       37.97       41.01      3.56 o 
   1   3  20       52.03       52.74      5.41 o 
   2   3  20        0.41        0.72      3.92 o 
  -3   4  20        7.80        9.22      3.85 o 
  -2   4  20        0.94        5.37      3.18 o 
  -1   4  20       90.24      106.17      5.17 o 
   0   4  20       11.34        7.55      2.98 o 
   1   4  20       54.70       57.14      4.03 o 
   2   4  20       52.26       62.30      5.58 o 
  -3   5  20       50.96       40.02      4.09 o 
  -2   5  20       29.15       31.77      4.77 o 
  -1   5  20      215.57      236.59      5.82 o 
   0   5  20       28.44       32.41      4.10 o 
   1   5  20        3.23        2.53      3.63 o 
   2   5  20        3.58        8.71      4.09 o 
  -3   6  20        1.19       -1.39      3.55 o 
  -2   6  20        9.61        7.22      3.41 o 
  -1   6  20        6.63        5.98      3.47 o 
   0   6  20       14.32       19.36      3.65 o 
   1   6  20        1.45       -2.14      4.32 o 
  -3   7  20        1.85        2.58      3.68 o 
  -2   7  20        0.22        3.55      3.85 o 
  -1   7  20        2.48        5.53      3.58 o 
   0   7  20        1.22       -3.54      3.54 o 
   1   7  20       11.69        9.35      4.13 o 
  -2   8  20        1.17       -2.34      3.39 o 
  -1   8  20        0.52       -0.24      3.64 o 
   0   8  20        4.95       -2.27      3.73 o 
   1   8  20        5.96        6.81      4.06 o 
  -2   9  20        2.46        4.89      3.64 o 
  -1   9  20       19.57       16.52      3.93 o 
   0   9  20       33.14       42.26      4.24 o 
  -3   0  21       88.47       92.47      6.97 o 
  -1   0  21       16.23       13.52      6.04 o 
   1   0  21       20.89       20.80      5.61 o 
  -3   1  21       15.41        6.08      3.94 o 
  -2   1  21      206.15      216.79      5.96 o 
  -1   1  21        3.12        8.02      3.64 o 
   0   1  21        0.27        0.56      3.85 o 
   1   1  21        6.76        3.60      3.80 o 
  -3   2  21        0.99       -0.27      3.94 o 
  -2   2  21       46.65       53.87      4.66 o 
  -1   2  21       53.50       61.34      4.03 o 
   0   2  21        0.03       -3.27      3.61 o 
   1   2  21        0.00       -2.64      3.81 o 
  -3   3  21        0.00        0.92      3.97 o 
  -2   3  21        1.05       -0.65      3.36 o 
  -1   3  21        9.97       14.15      4.05 o 
   0   3  21        0.09        1.91      3.52 o 
   1   3  21       46.23       43.17      4.30 o 
  -3   4  21       13.07       16.83      5.33 o 
  -2   4  21        0.02        1.45      3.63 o 
  -1   4  21       92.14       89.14      6.74 o 
   0   4  21       32.00       27.09      3.81 o 
   1   4  21        0.17        2.35      3.99 o 
  -2   5  21        4.52        2.89      3.52 o 
  -1   5  21       32.07       46.74      8.21 o 
   0   5  21        9.92        4.80      4.39 o 
   1   5  21        2.07        7.61      4.03 o 
  -2   6  21        8.56        8.35      3.64 o 
  -1   6  21       21.76       22.61      5.44 o 
   0   6  21      123.84      115.75      5.55 o 
   1   6  21       13.92       14.22      7.73 o 
  -2   7  21        9.00       14.63      4.34 o 
  -1   7  21       70.46       67.79      6.16 o 
   0   7  21       34.82       39.57      4.26 o 
  -1   8  21       12.80       16.84      4.60 o 
  -2   0  22        0.47       -5.70      5.70 o 
   0   0  22       28.44       28.71      5.69 o 
  -2   1  22      143.42      160.18     13.22 o 
  -1   1  22      131.51      145.39      6.90 o 
   0   1  22        2.12       -2.61      3.77 o 
  -2   2  22        1.53       -1.98      3.68 o 
  -1   2  22      211.03      224.97      6.83 o 
   0   2  22        0.16        1.22      5.49 o 
  -2   3  22        2.30        3.89      3.73 o 
  -1   3  22       10.57       13.32      4.01 o 
   0   3  22        1.47        0.48      3.92 o 
  -2   4  22       14.20       16.51      3.83 o 
  -1   4  22        3.77        4.06      4.65 o 
   0   4  22       78.16       92.07      5.67 o 
  -1   5  22       10.10       -5.63      5.68 o 
                                                 
